# Supplementary material for: COE targets EphA2 to inhibit vasculogenic mimicry formation induced by hypoxia in hepatocellular carcinoma
Source: Front Pharmacol. 2024 Jul 10;15:1421470. doi: 10.3389/fphar.2024.1421470 (PMC11266089; doi:10.3389/fphar.2024.1421470)
Supplement: Supplementary file 1 [file Table2.XLSX]

## Sheet: primer
number	Primer	sequence（5’to 3’）	base number	production（bp）
1	h-EphA2 promoter-F1	GCAGAGAAGACCCACGTACC	20	139
2	h-EphA2 promoter-R1	GACCAGTCCAGGAAGAGCAA	20
3	h-EphA2 promoter-F2	CCTTTGGGCATGTTGTTTCT	20	132
4	h-EphA2 promoter-R2	TTCCTCTGGGAATGGATCAG	20
5	h-EphA2 promoter-F3	CAGAAGTTGCGCGCAGGCCG	20	114
6	h-EphA2 promoter-R3	TGCCGCGCTTCTCGCTCTCG	20

## Sheet: original data
Well	Fluor	Target	Content	Sample	Biological Set Name	Cq	Cq Mean	Cq Std. Dev	Starting Quantity (SQ)	Log Starting Quantity	SQ Mean	SQ Std. Dev	Set Point	Well Note
A1	SYBR	input	Unkn	1-1		15.9688		0				0	72
A2	SYBR	input	Unkn	1-1		15.832		0				0	72
A3	SYBR	input	Unkn	1-1		16.5176		0				0	72
A4	SYBR	input	Unkn	1-2		16.4995		0				0	72
A5	SYBR	input	Unkn	1-2		16.0705		0				0	72
A6	SYBR	input	Unkn	1-2		16.8417		0				0	72
A7	SYBR	input	Unkn	1-3		16.3213		0				0	72
A8	SYBR	input	Unkn	1-3		16.9449		0				0	72
A9	SYBR	input	Unkn	1-3		16.656		0				0	72
A10	SYBR	input	Unkn	2-1		16.969		0				0	72
A11	SYBR	input	Unkn	2-1		16.8383		0				0	72
A12	SYBR	input	Unkn	2-1		16.4799		0				0	72
A13	SYBR	input	Unkn	2-2		16.4069		0				0	72
A14	SYBR	input	Unkn	2-2		16.0898		0				0	72
A15	SYBR	input	Unkn	2-2		16.0804		0				0	72
A16	SYBR	input	Unkn	2-3		16.1115		0				0	72
A17	SYBR	input	Unkn	2-3		16.1429		0				0	72
A18	SYBR	input	Unkn	2-3		15.9704		0				0	72
A19	SYBR	IgG	Unkn	3-1		32.0904		0				0	72
A20	SYBR	IgG	Unkn	3-1		32.6993		0				0	72
A21	SYBR	IgG	Unkn	3-1		32.6715		0				0	72
A22	SYBR	IgG	Unkn	3-2		32.0978		0				0	72
A23	SYBR	IgG	Unkn	3-2		32.4883		0				0	72
A24	SYBR	IgG	Unkn	3-2		32.6611		0				0	72
B1	SYBR	IgG	Unkn	3-3		32.2347		0				0	72
B2	SYBR	IgG	Unkn	3-3		32.8356		0				0	72
B3	SYBR	IgG	Unkn	3-3		32.0137		0				0	72
B4	SYBR	IgG	Unkn	1-1		32.4474		0				0	72
B5	SYBR	IgG	Unkn	1-1		32.5109		0				0	72
B6	SYBR	IgG	Unkn	1-1		32.2761		0				0	72
B7	SYBR	IgG	Unkn	1-2		32.2748		0				0	72
B8	SYBR	IgG	Unkn	1-2		32.1049		0				0	72
B9	SYBR	IgG	Unkn	1-2		32.064		0				0	72
B10	SYBR	IgG	Unkn	1-3		32.1477		0				0	72
B11	SYBR	IgG	Unkn	1-3		32.6538		0				0	72
B12	SYBR	IgG	Unkn	1-3		32.5308		0				0	72
B13	SYBR	HIF1a-IP	Unkn	2-1		26.9882		0				0	72
B14	SYBR	HIF1a-IP	Unkn	2-1		26.3824		0				0	72
B15	SYBR	HIF1a-IP	Unkn	2-1		26.9565		0				0	72
B16	SYBR	HIF1a-IP	Unkn	2-2		24.5659		0				0	72
B17	SYBR	HIF1a-IP	Unkn	2-2		24.3134		0				0	72
B18	SYBR	HIF1a-IP	Unkn	2-2		24.6968		0				0	72
B19	SYBR	HIF1a-IP	Unkn	2-3		27.238		0				0	72
B20	SYBR	HIF1a-IP	Unkn	2-3		27.0962		0				0	72
B21	SYBR	HIF1a-IP	Unkn	2-3		27.4764		0				0	72
B22	SYBR	HIF1a-IP	Unkn	3-1		27.8328		0				0	72
B23	SYBR	HIF1a-IP	Unkn	3-1		27.5759		0				0	72
B24	SYBR	HIF1a-IP	Unkn	3-1		27.063		0				0	72
C1	SYBR	HIF1a-IP	Unkn	3-2		28.9812		0				0	72
C2	SYBR	HIF1a-IP	Unkn	3-2		28.3594		0				0	72
C3	SYBR	HIF1a-IP	Unkn	3-2		28.0093		0				0	72
C4	SYBR	HIF1a-IP	Unkn	3-3		25.5708		0				0	72
C5	SYBR	HIF1a-IP	Unkn	3-3		25.6996		0				0	72
C6	SYBR	HIF1a-IP	Unkn	3-3		25.5937		0				0	72

## Sheet: statatistic
	Treat	input Cт	IgG	Region 1	Region 2	Region 3	Enrichment%（IgG）	Enrichment% (HIF1a)	Normalized Enrichment%（IgG）	Normalized Enrichment% (HIF1a)
/	Ctrl	15.9688	32.0904	26.9882			0.000280512	0.00963568	1.16543	0.773322
	Ctrl	15.832	32.6993	26.3824			0.000167282	0.0133365	0.694998	1.07034
	Ctrl	16.5176	32.6715	26.9565			0.000274288	0.0144081	1.13957	1.15634
	c-myc-OE	16.4995	32.0978	24.5659			0.000403171	0.0746097	1.67504	5.98788
	c-myc-OE	16.0705	32.4883	24.3134			0.000228441	0.0660183	0.949092	5.29837
	c-myc-OE	16.8417	32.6611	24.6968			0.000345881	0.0863788	1.43701	6.93243
	Ctrl	16.3213	32.2347		27.238		0.000324051	0.0103461	0.860654	0.795998
	Ctrl	16.9449	32.8356		27.0962		0.000329204	0.0175866	0.874338	1.35305
	Ctrl	16.656	32.0137		27.4764		0.000476298	0.0110604	1.26501	0.850948
	c-myc-OE	16.969	32.4474		27.8328		0.000438089	0.0107323	1.16353	0.825706
	c-myc-OE	16.8383	32.5109		27.5759		0.000382923	0.0117133	1.01701	0.901181
	c-myc-OE	16.4799	32.2761		27.063		0.000351478	0.013038	0.933497	1.0031
	Ctrl	16.4069	32.2748			28.9812	0.000334436	0.00327944	1.0616	0.789639
	Ctrl	16.0898	32.1049			28.3594	0.000302	0.00405058	0.958641	0.975318
	Ctrl	16.0804	32.064			28.0093	0.000308653	0.00512924	0.979758	1.23504
	c-myc-OE	16.1115	32.1477			25.5708	0.000297608	0.0284104	0.944698	6.84079
	c-myc-OE	16.1429	32.6538			25.6996	0.000214163	0.026557	0.679818	6.39452
	c-myc-OE	15.9704	32.5308			25.5937	0.000206945	0.0253587	0.656907	6.10599

## Sheet: analysis
	Treat	Average	SEM	N
Region1	Ctrl:IgG	1	0.152683	3
	Ctrl:IP	1	0.116026	3
	c-myc-OE:IgG	1.35371	0.213661	3
	c-myc-OE:IP	6.07289	0.473623	3
Region2	Ctrl:IgG	1	0.132563	3
	Ctrl:IP	1	0.177238	3
	c-myc-OE:IgG	1.03801	0.0672294	3
	c-myc-OE:IP	0.909996	0.0513986	3
Region3	Ctrl:IgG	1	0.0313978	3
	Ctrl:IP	1	0.129168	3
	c-myc-OE:IgG	0.760474	0.0923491	3
	c-myc-OE:IP	6.4471	0.213744	3
