# Supplementary material for: COE targets EphA2 to inhibit vasculogenic mimicry formation induced by hypoxia in hepatocellular carcinoma
Source: Front Pharmacol. 2024 Jul 10;15:1421470. doi: 10.3389/fphar.2024.1421470 (PMC11266089; doi:10.3389/fphar.2024.1421470)
Supplement: Supplementary file 2 [file Table3.XLSX]

## Sheet: Fig1.Component of COE
NST-1	triptonoterpene
NST-2	triptobenzene A
NST-3	triptobenzene M
NST-4	triptonediol
NST-5	triptobenzene N
NST-6	neotriptophenolide
NST-7	ent-Kaur-16-en-19-ol acetate
NST-8	23-nor-6-oxodemethylpristimerol
NST-9	orthosphenic acid
NST-10	Sugiol
NST-11	salaspermic acid
NST-12	28-hydroxyfriedelane-3-one
NST-13	23-hydroxy-3-oxoolean-12-en-28-oic acid
NST-14	orbiculin A
NST-15	orbiculin D
NST-16	celaphanol A
NST-17	Celahypodiol
NST-18	Nimbidiol
NST-19	wilforlide A
NST-20	Paniculatine A
NST-21	regelindiol A
NST-22	Brickellin
NST-23	5-Hydroxy-3′,4′,6,7-tetramethoxyflavone
NST-24	kaempferol
NST-25	quercetin
NST-26	coniferaldehyde
NST-27	(3R)-Mellein
NST-28	benzoic acid
NST-29	vanillic acid
NST-30	syringic acid
NST-31	Dibutyl phthalate
NST-32	Diisobutyl phthalate
NST-33	3,5-Dimethoxy-4-hydroxy-benzaldehyde
NST-34	Vanillin
NST-35	N-(2-Aminophenyl)urea
NST-36	Palmitic acid
NST-37	protocatechuic acid
NST-38	daidzein
NST-39	genistein
NST-40	formononetin
NST-41	medicarpin
NST-42	2,6,2′ ,6′ -Tetramethoxy-4,4′ -bis(2,3-epoxy-1-hydroxypropyl) biphenyl
NST-43	(+)-isolariciresinol
NST-44	(−)-lyoniresinol
NST-45	28-Hydroxy-3-oxoolean-12-en-29-oic acid
NST-46	Cilostazol
NST-47	platanic acid
NST-48	Ursocholic acid
NST-49	3,4-Dimethoxyphenyl β-D-glucopyranoside
NST-50	3-Deoxysappanchalcone
NST-51	Isoliquiritigenin
NST-52	7-Hydroxy-3-(4-hydroxybenzylidene)chroman-4-one
NST-53	3-Oxo-4-benzyl-3,4-dihydro-1H-pyrrolo [2,1-c] oxazine-6-methylal
NST-54	Aurantiamide acetate
NST-55	Salicylic acid
NST-56	2-hydroxy-3-(4-hydroxy-3-methoxyphenyl)propanoic acid

## Sheet: Fig1.Drug component targets
HSD17B1
CYP19A1
AR
NR3C1
KDR
ESR1
ESR2
POLA1
HTR2B
NR1H3
NR1H2
SRC
TSPO
STS
CNR1
CNR2
PTK2
HSD17B2
ALK
ALOX5
SHBG
TRPV1
SLC6A4
PARP1
ESRRA
ESRRB
IGF1R
PTGES
HTR1B
HTR1A
HTR6
HSD11B1
ADCY10
ELAVL1
GPBAR1
PGR
GABRA1
GABRB2
CDK4
TNNC1
TNNT2
TNNI3
BACE1
AKR1C3
CCR1
GPER1
GSK3B
GSK3A
LIPE
CCNC
CDK8
PDE10A
PSEN2
PSENEN
NCSTN
APH1A
PSEN1
APH1B
JAK3
CDK2
CCNA1
CCNA2
IL6ST
RPS6KA5
SMYD2
PIK3CD
PIK3CB
PER2
F2R
TTL
MAPK8
FDFT1
MAPK9
LRRK2
GABRB3
GABRA3
GABRG2
GABRA5
GABRA2
ITGAL
ICAM1
ITGB2
CHUK
ADORA1
ADORA2A
CDC7
ADORA2B
MTOR
PIK3CA
LIMK2
CAMK2D
IRAK4
PYGL
PYGM
CYP51A1
CCND1
CCNE2
CCNE1
CDK9
PIM1
SLC22A2
PKM
PRKCA
PRKCD
CES2
IMPDH1
IMPDH2
ROCK2
ROCK1
CDC42BPA
MAPK14
PRKCB
FAAH
EPHX2
PDE3A
PDE3B
ITK
MAPK10
HSD11B2
IKBKB
SORD
CHRM2
CHRM1
LIMK1
F10
P2RX3
NR1I2
ADORA3
CFTR
CDK1
PRKCG
PRKCZ
PRKCH
AURKA
SYK
HSP90AA1
P2RX7
PDE5A
FKBP1A
S1PR1
CCR5
CFD
PRKCE
TACR2
TACR1
RPS6KB1
AXL
MERTK
NAMPT
MCL1
TYRO3
PRKDC
GCK
PAK1
MAP2K4
MAPK13
MAP2K7
MAPK12
CDC25A
KCNK3
CA6
CA4
HMGCR
PDE2A
CYP11B1
CYP11B2
MDM2
CHEK1
CSF1R
CXCL8
PIN1
MKNK1
CENPE
BRD4
BRD3
EGFR
LCK
MAPK11
PRMT3
MAP2K1
POLB
AVPR1A
JAK1
KCNA5
GLUL
KCNA3
CRHR1
CDK5R1
CDK5
F9
C5AR1
PDE9A
CD38
PDE7A
TRPA1
PDE4D
KCNH2
NPY5R
PREP
MAP3K20
HIF1A
TGFBR2
TGFBR1
FAP
RHOA
CA7
CA12
GPR88
MAPK1
ACHE
CTSD
SCN9A
MMP1
DYRK1A
RIPK2
MTNR1B
LIPG
DRD1
RPS6KA3
HDAC1
AKR1B1
CA2
VCP
MTNR1A
MIF
KIF11
HDAC8
TNKS2
TNKS
FLT1
CASR
RAF1
PDGFRB
PDE4B
PIM2
BRAF
PDPK1
TMIGD3
SIRT2
SIRT1
DRD3
NQO2
MGLL
ABL1
PIK3CG
CHRNA4
CHRNB2
CHRNA3
CHRNB4
HDAC2
CHRNA7
ESRRG
ELANE
CTSS
HSD17B3
PARP2
GCGR
PTAFR
S1PR3
PIP4K2C
PDE4A
MMP3
PLK1
STAT3
GRM4
MBD2
HCRTR2
HCRTR1
CYP17A1
PTPN1
ABHD6
QPCT
VDR
TAS2R31
TAAR1
PTGS2
F2
PRSS1
TBXAS1
OPRD1
HRH3
TDO2
PGGT1B
FNTA
ALDH2
ALDH1A1
ALDH3A1
ABCC9
KCNJ11
SLC6A9
HRH4
CYP2A6
MAOB
ADRA1A
CA3
CA14
CA13
CA5B
CA5A
GRM2
TACR3
FYN
ADRA2A
ADRA2C
ADRA2B
CYP2D6
CYP1A2
CYP2C9
CYP3A4
IDO1
GSR
CTSK
PTGDR
TBXA2R
ALOX5AP
PTPN11
PTGER4
AMPD2
AGTR1
MMP2
PTGER1
TERT
HSF1
RORC
CD81
LTB4R
PTPRF
PTGER3
ACP1
RXRA
PLA2G5
CYP27A1
MC4R
CYP24A1
PLA2G2A
ALOX15
NOS2
SAE1
HNF4A
NR3C2
MYLK
RXRG
ADAMTS5
GRM1
MAOA
PLA2G1B
CDC25B
UBA2
SLC10A1
ACE
EPHA2
PLCG1
THRA
FASN
AKR1B10
PTPN2
FABP1
SCD
PPARG
PTPN6
FNTB
PTGER2
FABP4
PPARA
PPARD
FABP3
FABP5
PTGS1
NPC1L1
SIGMAR1
PTGIR
TOP1
GRIK1
GRIK2
SLC22A6
NR1H4
PTGDR2
MAPK3
SERPINA6
G6PD
FFAR1
RORA
ABCB1
LGALS3
LGALS9
SLC6A3
BCHE
FLT4
OXTR
CAPN1
JAK2
DRD4
CAPN2
CTSB
CTSV
GRM5
CTSL
HRH1
CCKBR
PTK2B
SMO
PPOX
ATAD2
BRD1
ATAD2B
CECR2
TAF1L
BRPF3
BRPF1
TAF1
MAP3K8
NR1I3
GHSR
CASP3
CSNK1D
CASP7
BRS3
DHFR
ABCC1
PTGFR
GABRA6
OPRK1
MAP3K12
PLK2
CASP1
EDNRB
EDNRA
WNT3A
CHRM3
UTS2R
AVPR2
PLAT
KLKB1
CDK6
PSMB5
ATR
ALPL
SLC6A5
SSTR3
CA1
BDKRB1
ADAM17
PDE1C
CETP
HSP90AB1
DGAT1
KLK7
KLK5
F2RL3
FLT3
AURKB
DHODH
GPR35
NOS1
HTR1D
BCL2A1
DAO
ALOX15B
ERN1
COMT
ALOX12
OPRM1
PLEC
FGFR1
EP300
KAT2B
PHLPP2
CTRC
EPAS1
NLRP3
CYP2C19
AKR1C2
AKR1C1
JUN
CES1
DHCR7
GLRA1
SRD5A2
DPP4
REN
ITGA2B
ITGB3
CHRNB3
CHRNA6
KISS1R
HTR2A
EBP
SLC18A3
SCN5A
MME
SRD5A1
OPRL1
CPB2
CPN1
TRPV3
HTR7
SLC6A2
HTR1F
HSD17B7
HTR2C
ADRA1D
CHRNA5
AKT1
PDE11A
DPP8
DPP9
MTAP
ADRB2
ADRB1
ADRB3
OGFRL1
PNMT
HTR3A
BAZ2B
BAZ2A
SLC18A2
NPY1R
BIRC2
CHKA
PLA2G2C
PLA2G10
GRIN1
GRIN2B
PRMT6
HTR4
PRMT8
KDM1A
CTSC
TLR4
TOP2A
IL1B
GC
CYP27B1
PLG
ABCG2
XDH
CYP1B1
APP
NOX4
KIT
PTPRS
GLO1
ARG1
MMP9
AMY1A
GRK6
TTR
MMP12
KDM4E
CCNB3
CCNB1
CCNB2
ODC1
MPO
APEX1
AKR1C4
AKR1A1
MET
MMP13
ST6GAL1
CBR1
CA9
AHR
NAE1
CXCR1
MPG
TYR
DAPK1
SLC22A12
CSNK2A1
PIK3R1
PKN1
NEK2
CAMK2B
NEK6
NUAK1
PFKFB3
MAPT
INSR
NFE2L2
CYP1A1
RELA
TUBB3
TUBB1
CSNK1A1
PLAA
BCL2
IKBKG
KCNMA1
NAT1
ALPG
ABAT
FBP1
PTPRC
PIM3
MB
MMP8
ADCY5
TLR9
CISD1
MPI
METAP2
KCNJ1
VEGFA
EGLN1
TPMT
FUT7
KDM4A
KDM3A
KDM6B
FTO
KDM4C
KDM2A
SQLE
SERPINE1
OGA
NGFR
TRPM8
PLAU
RGS4
PPP1CA
CMA1
CTSG
CHRM5
CXCR2
RGS8
TNFRSF1A
TRPC6
TRPC3
RPS6KA2
GPR55
MEN1
GALR3
DYRK1B
PABPC1
CLK3
IDH1
NCEH1
ERCC5
FEN1
MAP3K14
EPHX1
AHCY
ILK
MAP2K3
BTK
ERBB2
FABP2
PHF8
UGT2B7
GABBR1
KDM5C
HAO1
GSTK1
LTA4H
NR0B2
CDC45
CYP26A1
RARG
RARB
RARA
CYP26B1
FFAR4
CACNA2D1
RXRB
SLC16A1
PLA2G4A
RORB
LDHA
LDHB
BCL2L1
ALB
MGAM
IL2
PON1
IGFBP3
SNCA
IGFBP6
IGFBP4
IGFBP5
IGFBP2
IGFBP1
BAD
RET
WEE1
MAPKAPK2
EIF4A1
HTT
CCND3
CCND2
LNPEP
TYMS
GSTP1
GSTM2
PDE4C
HCK
MMP7
CLK1
DYRK2
GRIA1
UPP1
HRAS
NTRK1
ADK
YARS
ACVRL1
NUDT1
MKNK2
PLK4
MAP3K7
MAP2K2
MAPKAPK5
TYK2
CDK7
CCNH
CCNT1
MAPK15
CAMKK2
INSRR
PDGFRA
DRD2
ADCY1
HDAC6
GYS1
SF3B3
PDK1
CDC25C
MAP3K1
BACE2
TNF
SREBF2
HDAC11
HDAC10
BRD2
PBRM1
BRDT
SLC5A1
TGM2
TGM1
F13A1
NAAA
HPGD
OGT
ASAH1
PRF1
ROS1
TGM6
ACACA
CALCRL
PDE7B
CXCR3
GAA
NOD1
NOD2
RAMP1
PDF
PPID
DBF4
CDK3
CHEK2
CASP6
PRKCQ
SLC1A2
THRB
GBA
MANBA
SLC5A2
HSPA8
GAPDH
HK2
HK1
GRK1
HSPA5
FUCA1
PNP
ADA
TK1
SLC29A1
CDA
TYMP
SLC5A4
F3
HSD17B14
DUSP3
HPGDS
GLI2
GLI1
GRK2
CALM1
CXCR4
DRD5
YES1
BLK
CSK
EPHB2
BMX
LYN
EPHA5
EPHA4
TXK
FGR
EPHA6
EPHB3
EPHA3
GSTA1
YWHAG
PTK6
COQ8B
EPHA1
DNM1
CCR3
GABRA4
HMOX1
MALT1
GPR139
RIPK1
SCN10A
PPIA
NOS3
ECE1
F2RL1
HLA-DRB1
CBX7
SOAT1
METAP1
SCARB1
NR5A1
NTSR1
MDM4
NFKBIA
PRLHR
SLC27A1
PAM
CBX8
CBX4
AMPD3
KMO
ACLY

## Sheet: Fig1.Disease targets
TP53
MET
CTNNB1
PIK3CA
MSH2
PALB2
MSH6
CDKN2A
APC
CHEK2
MLH1
EGFR
PTEN
PMS2
BRCA2
RET
KRAS
BRIP1
BRCA1
HRAS
MIR7-3HG
ERBB2
AKT1
CDH1
ATM
BRAF
BARD1
HULC
H19
MIR21
NFE2L2
SMAD4
NRAS
VHL
HNF1A
RB1
MEG3
TERT
MUC4
LRRC56
PVT1
CASP8
MTOR
HEIH
CCND1
MALAT1
STAT3
LOC126806658
HOTAIR
MKI67
GAS5
MAPK1
TUG1
MYC
FGFR3
MIR145
STK11
AR
TGFBR2
UCA1
CCAT1
PTCH1
AXIN1
HNF1B
MIR34A
XIST
MIR221
C11orf65
GNAS
VEGFA
CDC73
FBXW7
LINC-ROR
MIR125A
ARID1A
MIR155
CREBBP
EPCAM
MIR214
MIR141
MIR18A
MIR200A
ESR1
NBN
CYTOR
HOTTIP
MIR17
MIR200B
CDKN2B-AS1
MIR195
MIR122
MIR31
MIR143
MIR30A
MIR222
EP300
FGFR1
FGFR2
MIR146A
MIR139
CASC2
DANCR
ALB
IDH1
MIR205
KCNQ1OT1
MIR126
SPRY4-IT1
NEAT1
EGF
SF3B1
CCAT2
MIRLET7C
FH
KEAP1
MIR203A
MIR148A
MIR200C
SF3B2
MIR22
IGF2R
MIRLET7G
MIR223
ZFAS1
MIR27A
CDKN1A
HIF1A
MIR30E
PCAT1
MIR182
AFP
RHOA
KRT19
MIR20A
BCL2
MIR15A
EGFR-AS1
CDKN1B
NKX2-1
GHET1
ARID2
MIR99A
FAS
NPTN-IT1
MIR183
RAD50
MIR19A
KRT7
MIR29A
SNHG1
ALK
MIR142
CRNDE
MIR224
MUC1
CDKN3
CDK4
FASLG
MIRLET7D
MSH3
MIR93
HOXA11-AS
MIR23A
IDH2
MIR191
MIR23B
MIR150
PRCC
NOTCH1
SETD2
PTGS2
MIR29C
MIR106B
TGFB1
VDR
MIR96
MAP2K1
OGG1
SMARCA4
JUN
TSC1
HSP90AA1
DSPP
BAX
YAP1
MIR199B
MTUS1
PANDAR
MIR146B
AFAP1-AS1
MIR338
BANCR
ERBB3
MIR215
MIR185
MIR216A
BIRC5
PRECSIT
HNF1A-AS1
RAC1
DGCR5
MIR10B
MIR127
MIRLET7B
CEACAM5
HAGLR
MIR181A1
MIR199A1
MMP9
CALCA
B2M
MIR25
MIR26A1
MIR107
IL6
CCEPR
SDHB
PDGFRL
UBXN11
TSC2
CDC27
SOX2-OT
SNHG12
MIR212
MIR34C
MIRLET7E
CD44
MUTYH
PTENP1
FOXM1
MIR210
MIR26B
RXRA
ICAM1
VEGFC
KIT
MIR186
DHFR
MDM2
MIR320A
LINC00261
FHIT
MIR125B1
PPARG
TNFRSF10B
SMARCA2
MIR373
MIR374A
MIR100
NORAD
MIR148B
MIR152
WWOX
NTRK1
IGF2
MIR324
PBRM1
CD274
MIR140
MMP2
MIR181B1
MIR24-2
MIR130A
LNCRNA-ATB
CASP3
MEN1
PTPN11
MIR204
MIR128-2
DRAIC
MIR137
LOC126806930
KDR
RAF1
MIR132
NKILA
PCBP2-OT1
U2AF1
LOC126862571
MIR424
RHEB
CASC15
MIR494
MUC16
GPC3
ZNRF3
APOB
ELOC
POLE
PGR
MMP1
GLUL
MIRLET7A1
BAP1
FTX
IGFBP1
USF3
TP53COR1
RIOX2
TNF
STARD13
GSTP1
TUSC7
TCF7
CXCL8
MIR22HG
SNHG15
TP63
IL2
SERPINB3
MIR151A
SNHG6
IGF2-AS
GFOD3P
VIM
SRC
CTNNA1
EZH2
HFE
PCAT29
MIRLET7A3
ZEB2-AS1
CBR3-AS1
MIR196A2
CASC9
MIR301A
ING1
CDK2
ABCB1
GSTM1
PIK3CG
MIR106A
SNHG20
LOC126806659
TFE3
CDKN2B
MIR101-1
ROCK1
IFNG
ZEB1-AS1
WT1-AS
XRCC1
SRA1
LOC109504725
MUC2
NUTM1
FALEC
DPYD
HEPN1
WRAP53
MIR192
MIR9-1
PCNA
PPP2R1A
POLR1HASP
BCL2L1
MIR181A2
MIR133B
SKP2
NNT-AS1
ZEB2
AXIN2
ITGB1
NFKB1
PEG10
MIR125B2
TERC
PDGFRA
RAD51D
MIRLET7A2
DRD4
KRT8
HCCAT5
PRKN
SNHG16
MIR149
MIR136
MAP2K3
MIR219A1
ERCC2
HGF
MIR181C
MIR27B
FGA
KLF6
TP73
MIR296
KRT18
DNMT3A
AURKA
MIR197
AKT2
TBP
MIR98
MIR10A
MUC6
LINC00473
TRADD
CNOT9
IFNA1
HOXA-AS2
ZEB1
MED15
RAD51C
RASSF1
POLD1
KRT20
BCYRN1
LINC00589
ATXN1
CERNA2
IRF1
TGFA
FANCC
FLT1
SMG1
FGFR4
MIR483
CASP9
MECOM
IGF1R
RASA1
MIR30B
CPS1-IT1
SPP1
PDE4DIP
NME1
FER1L4
EPHA2
LOC110806263
LINC00941
PLAU
LUCAT1
MIR500A
LOC108663993
CYP1A1
MIR331
MIR451A
TNFSF10
KRT5
CASC11
IL1B
MIR375
TYMS
TFDP1
PAX8
PRC1-AS1
MIR30C1
MIR24-1
HOXA13
PRAL
SLC2A1
MIR193A
MIR9-2
MIR335
ABCC1
CXCR4
MIR499A
RAB4B-EGLN2
MIR16-1
MIRLET7I
MAPK8
SMO
VLDLR-AS1
CHGA
IL12RB1
SERPINA1
LINC00665
FGF2
SOD2
GAS5-AS1
ZFHX3
CTTN
C14orf132
NR2F1-AS1
ESR2
XRCC3
SVIL
MIRLET7F2
DLC1
TMEM51-AS1
IL10
CAV1
BMP6
NRG2
PIK3R1
BAIAP2-DT
MADCAM1
MAPK3
TAOK2
JAK2
MIR15B
LINC00210
SMAD2
MMP7
ZNF350-AS1
MIR34B
FLT4
RARB
STAT1
SLC9A5
PARP1
MIR30D
MIR103A2
MIR138-1
PRKAR1A
RELA
PTK2
MITF
PICSAR
BUB1B
LINC01138
SYP
JPX
MIR503
MIR372
AQP7
SHC1
ENO2
LOC108663996
MIR511
CDX2
MIR486-1
NFKBIA
MIR100HG
C20orf204
BSG
MGMT
CA9
SNHG3
LNCBRM
KIF1B
E2F1
SOS1
MIR31HG
TYMP
DICER1
CYP2A6
ASPSCR1
LGALS3
MLH3
MAPK14
HHCM
SMAD7
TWIST1
NF1
SERPINB5
MIR497
CCNB1
KMT2C
GPC3-AS1
MSR1
DNAJB1
HEPFAL
SNHG7
ARAF
LINC01018
SMARCB1
MRE11
SNAI1
RAD51L3-RFFL
SPRTN
ACTA2-AS1
PCNA-AS1
MMP14
TIMP2
ZNF674-AS1
MIR1-2
ERCC6
ERBB4
MIR124-2
EGOT
GSK3B
DDR2
FOXE1
MIR181B2
MIR26A2
CYP17A1
MIR342
PRKACA
MIAT
CXCL12
MIR33A
AOC4P
IGF1
ERCC1
WT1
CKS1B
ANXA2
LINC01419
LOC106560211
KILH
SERHL
DBH-AS1
MIR328
CCNA2
MAP3K20
LOC126862549
HNF4A
SMAD3
RAD51
MIRLET7F1
SLC27A6
GABRE
CCDC150
MADCAM1-AS1
DNMT1
PPP2R1B
CARD8-AS1
GIHCG
IFI27
PKM
CDH2
LINC00974
MIR370
HOXB13
MYB
POU5F1
PRPSAP1
PLAUR
SLC7A6
LOC126805670
LOC126862061
MAGEA1
TFEB
HTATIP2
MIR211
LINC02055
ELAVL1
MAPKAPK5-AS1
EGILA
TGFBR1
MTHFR
MST1R
HSPA6
TLR4
SST
LINC00173
EPAS1
LINC00601
MZT2A
LDC1P
ADAMTS9-AS2
FAH
TINCR
MTDH
IATPR
TUBA3D
DIP2C-AS1
SP1
MCL1
F2
PMS1
CDH4
MIR124-1
CAMTA1
KRT14
MIR330
TLR2
NBAT1
SFRP1
NTRK3
PDCD1
XPC
CYP2E1
STEAP4
NQO1
EPB41L4A-DT
PDIA3P1
EPIST
TCF7L2
SLC22A18
FAM83A-AS1
CFLAR
CD82
URB2
MCU
GLI1
TIMP1
ROS1
KRTAP5-AS1
LINC00383
LINC02027
AOPEP
MAGEA3
CDK6
SLC25A27
ICAM4-AS1
LINC00554
HMGB1
PDGFRB
NOS2
CYP19A1
MT1DP
INS
NARF-AS1
KCTD13
MIR423
ABCB4
ARC
CECR7
MIR128-1
UFC1
SLC25A5
MIR584
MIR502
RECK
GSTT1
MIR193B
SFPQ
HTR2A-AS1
ENSG00000216663
FKSG49
MMP3
XIAP
TIMP3
LINC00673
TOP2A
PFKFB1
GLT1D1
FABP5P3
LINC00926
OVCH1-AS1
THY1-AS1
CCND3P1
ULK4P2
CXCL1P1
HSPB1
MME
MT-CYB
MIR452
CYCS
FGL1
BMI1
IGFBP3
JAK1
MAP2K2
CDK1
FOXD2-AS1
IL6R
ABCG2
MIR377
DNMT3B
LINC00963
MIR429
CDH3
LINC01133
MUC5AC
SERPINE1
EZR
MIR202
HSPA5
BMPR1A
RHBDF2
CTLA4
SIRT1-AS
NAT2
HLA-A
SNAI2
ALDH2
HPSE
ERCC4
DKK1
IFNA2
MAGEC2
CCNH
ANXA5
NONO
CDR1
MIR184
LNCARSR
SOX4
ENO1
TG
MAD1L1
MMP13
CTNND1
PPM1D
RUNX3
GAPDH
CTAG1B
ENG
NRG1
MIR425
LGALS1
THBS1
EPO
TPX2
JAG1
SQSTM1
CRP
MIR498
FOXP3
WNT5A
SERPINA3
FASN
FN1
RMRP
MIR491
ERCC5
TCL6
LRP1B
RNF6
LINC01234
RAD54L
FAT1
BUB1
CA3-AS1
SEMA6A-AS1
LINC00511
MIR32
TNFRSF10A
CCR6
WNT1
JUP
HSPA4
RNASEL
MIR95
PROM1
CCL2
MIR4435-2HG
ANGPT2
XPA
CYLD
AMACR
RNY3
ABCC2
LINC00460
DAPK1
CLDND1
MIR130B
MIR361
CDH13
BCL10
MIR92A1
MYCN
MIR29B2
HMMR
HLA-DRB1
ABL1
AREG
CASC8
FOXCUT
CLU
GPT
TRIM24
FOXO3
CERNA3
KMT2D
PTCSC1
SHH
MIR378A
PRKCA
FANCE
MIR371A
FOS
SNHG5
RSPO1
MIR367
HDAC1
ABCB11
SDHC
DUXAP8
NLRP3
PHB1
EGR1
ERCC3
ELL2
ITGA6
SOX9
PRKCD
FANCD2
CCNE1
BECN1
SBF2-AS1
TPR
MIR345
PLK1
MTA1
BMP2
CASP10
PNPLA3
CD34
KLK3
SDHA
BCAR4
KDM4C
CEACAM3
DLEC1
CYP1A2
MIR144
CCDC6
MIR124-3
MIR532
NFIB
HIF1A-AS2
IGF2BP2
NDUFA13
PRKD1
KLF4
HK2
SLC25A13
MIR196A1
CLTC
SUFU
GRB2
BIRC3
CHEK1
SOCS1
SPOP
NCOA4
SOX2
CADM1-AS1
LDHA
RPS6KB1
CYP1B1
RHOC
MXI1
ELAC2
PDPN
TSHR
FOSL1
CLDN7
MAPK10
RECQL4
AKR1B10
H2AC18
MIR485
NOTCH2
TGFB2
TMX2-CTNND1
IRS1
GATA3
TYR
AKT3
EPHB2
CYP3A4
CCR7
EPHX1
CDKN1C
MIR103A1
ARNT
FADD
TCF4
YBX1
PLAG1
FEZF1-AS1
RARA
HMOX1
HDAC9
LINC00958
LINC01672
WRN
DPP4
PSMD10
G6PC1
ITGAV
ETS1
ETV6
ING3
CTSD
NCAM1
PPARA
GJB2
CADM1
ATP7B
SDC1
MCM2
FANCA
CREB1
NRP1
ANXA1
IL4
ENPP2
BAK1
GRP
FOXO1
ODC1
PIP
CCN2
MIR206
NOTCH3
PCAT7
MIR508
TRIM52-AS1
LEP
BRD4
ILK
MIR199A2
STMN1
XRCC2
BLM
HSPA1A
CCR5
CALB2
PTHLH
SOD1
CTNND2
SDHD
SSTR2
MAGEA4
SOCS3
ADAM12
PTPN3
MIR590
CD80
TFAP2A
FANCG
GAS6-AS1
SULF1
ABCC3
MINPP1
MAP3K1
MIR455
MIR675
PTK2B
ADH1B
EIF4E
PIGR
IDO1
MIR92A2
GGT1
MIR302A
GJA1
HLA-G
AXL
HDAC2
COPS5
CEACAM1
MIF
MIR628
MIR572
MVP
DLEU1
HBEGF
MIR542
LINC01116
LINC00472
CCND3
MMP11
GDF15
CCL5
HSP90B1
PEBP1
WIF1
MIR28
STK4
FZD7
CD40
CCND2
MIR637
HAND2-AS1
ACTA2
ID1
IGFBP2
MICB
INSR
BID
CD36
MIR133A1
YY1
BIRC2
BLACAT1
PTTG1
PIN1
XRCC6
MIR432
CDC42
PXN
MIR29B1
HMGA2
CSF1R
SPINK1
CD24
RSF1
NPM1
TEK
UTP6
PINX1
CDC25A
HABP2
MIR490
CDK12
NR3C1
MIR340
PAK1
FENDRR
CCN1
AURKB
HIF1A-AS1
CYP2D6
MIR181D
VEGFD
NCOA3
CHUK
DIABLO
CALR
ST14
TP53BP1
SIRT1
TXN
SART1
EIF4EBP1
TF
MIR99B
ITGA5
PRKDC
ANGPT1
BTRC
BAD
SFRP2
MSLN
MAD2L1
SRGAP1
HMGA1
PSMB8
SERPINF1
XPO1
CSF3
FGF3
MIR9-3
F3
CEBPA
PALLD
KRT1
IL6ST
IFNB1
CEBPB
EPHB4
SFRP4
AMFR
TFF3
ARG1
KITLG
SPARC
ICOSLG
S100A4
CHKA
CXCR3
TRIM33
GREM1
MTAP
PSMB9
LEF1
IL18
MIR198
KISS1
CLDN1
TFRC
NOTCH4
IL17A
MIR501
MIR337
TNFRSF6B
SLC17A5
TFF1
HLA-B
ADIPOQ
MIR20B
ACTC1
CD151
DUSP1
LMNA
MIR512-1
PRKCI
SRD5A2
SERPINB4
SALL4
MMP12
TNFRSF1A
GZMB
CCNG1
LZTS1
VTN
SREBF1
HERC2
RUNX2
FSCN1
WNT3
IKBKB
MYBL1
TACSTD2
SERPINB2
MIR663A
S100A1
GAST
CDKN2C
PLG
PODXL
MIR545
LEPR
GAS8-AS1
TTK
LOX
MIR7-1
FABP1
EBAG9
EIF2AK2
NR1I2
TSG101
SFTA1P
FANCM
ACACA
MIR138-2
PRDM2
LAMC2
PTPN13
DACT1
MDK
RPS6
DUXAP9
CDC25C
SLC2A2
DDIT3
ADAR
CP
ANPEP
CTNNBIP1
FGF1
PANTR1
MIR744
XBP1
FOXA2
GHRL
F2R
MAPK9
CDH17
IL7
TP53TG1
NAPSA
H4C16
CSNK2A1
LOC111589215
LINC00668
MIR19B1
AHCY
CASP7
IL1RN
RB1CC1
RELN
DLEU2
GPX1
APEX1
MIR339
BTK
NANOG
MICA
KRT17
GNAQ
MIR574
HDGF
MSMB
TFPI2
MIR302C
UGT1A1
IGF2BP3
MIR362
SMYD3
CD86
PML
IL2RA
GPI
IL15
CD8A
UCHL1
RMST
ITGB3
TTN-AS1
SNHG8
WNT7B
ITGB4
ADAM10
CXCL9
CCL20
LARP1
GNMT
LINC01554
PCAT6
MIR365A
LAPTM4B
MIR218-2
ABRAXAS1
PRKCB
CSF2
POSTN
H3-3A
KLC1
BNIP3
MIR129-1
STC1
CIP2A
ERC1
CD40LG
ABCA1
TLR3
SHBG
THRB
CLDN10
LINC01503
MIR135A1
LASP1
IQGAP1
TKT
UGT1A7
KLRK1
HLA-DQB1
DDR1
TOP1
NTHL1
PRC1
NTS
FAM13A
NQO2
EEF1A1
ALDOB
PTPN1
ANG
IL7R
CLDN4
CTSB
ETS2
E2F3
FANCI
DDB2
CD4
KNSTRN
CD81
MAT1A
NLK
NF2
GJB1
KRT10
CDC6
EPHA5
LGR5
TCIM
RACK1
PECAM1
HAGLROS
MIR302B
LNCSRLR
SART3
SLC3A2
MIR582
CUL2
S100A8
MIR217
RGMB-AS1
MAP3K8
WNT3A
IL11
PIK3R2
CYP2C19
CASP1
MIR376A1
GSTA1
MNX1-AS1
MGAT5
ST8SIA6-AS1
PDPK1
HAMP
NDRG1
BCL2L11
ACTB
SFTA3
CSK
HMMR-AS1
TDRG1
BMP7
SFRP5
VCP
JUNB
PCM1
IL1A
BLZF1
DEK
CSF1
EIF6
MAP2K4
SLCO1B3
EIF2S1
PTGER4
TNFSF11
ADAM9
PRAP1
ST6GAL1
PIK3CB
GLS
IFNAR2
SOD2-OT1
PAX2
SOAT1
MIR218-1
COMT
CLPTM1L
ASS1
MAT2A
HP
BIRC7
WNT4
LINC00857
S100A7
ASTILCS
CIB1
ZNF521
NEK2
VCL
PPARD
RPSA
RBPJ
MIR506
DCK
TRIM27
SNORD15A
HAVCR2
SPAAR
MIR625
FLCN
HDMCP
SLC49A4
FAM107A
MAML2
CRTC1
DCC
NLRP1
NPC1
PTCPRN
RBBP8
RRAS2
RNF139
BCC1
PTCH2
BCC2
NMTC3
DIRC3
LOC344967
BCC3
NPCA2
BCC6
BCC5
ST3
ANC
BCC4
TCO
BCAS4
ALPS4
AXIN
BHD
C14orf68
CHNG1
CLOVE
DFNB97
DIRC2
DR5
DRR1
F37
FAP4
FLJ40906
FOR
GAP
GRIM19
HIPER1
HRPT2
HTA
KRAS2
LINC00162
LINC00848
MAM3
MCH5
MECT1
MEN2A
MPRI
MRMV1
NALP1
NBCCS
NCRNA00197
NEDSDV
NPCA1
P53
PB1
PDGRL
PRN1
RCCP1
RCCX1
RIM
RON
SCCA1
SCCA2
SMOH
TC21
TCF1
TCF2
TNFRSF6
TRC8
UVO
ALPS2B
APT1
BAF180
BCNS1
C1orf28
CMAVM1
CMDOH
CRJS
EVR7
FEZ1
HGPPS2
HNF2
HSCR1
KIAA0616
KIAA0926
LCAM
LFS1
MC1DN28
MCAP
MODY3
MRXSPF
NLC1C
NPCA3
NS12
NS6
OSFD
PCH16
PRLTS
RASK2
RCA1
RCC4
SCAR12
SCKL2
TRAILR2
TU3A
BCC7
CD95
CMNS
DA11
DEE28
DEFCAP
ECAD
FLJ14027
HPE7
IDDM20
JWDS
MCM
NS
PHLS
PKWS
RCAD
RCC
ALPS1A
BCDS1
BMFS5
CARD7
CFC2
MCMTC
NCMS
T2D
VAMAS1
RALD
CWS5
CLAPO
MSPC
OES
ADTKD3
AIADK
CCM4
JRRP

## Sheet: Fig2.G（1700519）
Distance(um)	EphA2	VE-Cadherin
0	88	42
0.211	94.0015	47.049
0.421	88.2259	44.7112
0.632	82.5954	46.6932
0.842	79.3495	48.9503
1.053	76.1836	42.2187
1.263	74.7772	32.7693
1.474	70.7583	28.3468
1.684	65.5498	28.4417
1.895	63.6241	26.0584
2.105	63.4413	21.4861
2.316	63.2013	20.901
2.526	64.1832	24.958
2.737	63.699	27.3429
2.947	62.1539	26.3053
3.158	60.5361	24.5082
3.368	58.1783	25.4958
3.579	55.9585	29.6942
3.789	56.1385	28.9809
4	60.7327	19.4831
4.21	61.0015	15.2529
4.421	63.2747	16.9174
4.631	64.1409	23.513
4.842	68.8726	29.9869
5.052	71.1746	33.895
5.263	74.178	33.9199
5.473	80.117	33.893
5.684	79.2654	35.5598
5.894	72.8288	35.6738
6.105	68.4161	34.8157
6.315	69.8383	34.6529
6.526	73.4585	32.613
6.736	75.5392	32.0965
6.947	76.1127	33.3281
7.157	73.2303	31.9782
7.368	67.9654	29.6036
7.579	65.2743	29.3662
7.789	64.8573	27.8351
8	64.7274	26.0401
8.21	64.8256	27.2
8.421	65.6951	28.5924
8.631	63.1783	26.0227
8.842	61.1113	19.4943
9.052	65.0707	17.1805
9.263	73.3857	22.0358
9.473	71.1573	24.8341
9.684	63.5777	25.4813
9.894	56.5186	23.9058
10.105	53.8972	22.6666
10.315	60.002	22.5942
10.526	69.4985	24.3523
10.736	69.4949	28.3109
10.947	62.002	30.311
11.157	57.3284	30.9999
11.368	57.3704	29.3747
11.578	58.9556	24.4504
11.789	61.34	19.3481
11.999	63.6046	18.0628
12.21	63.1959	19.5188
12.42	60.654	18.421
12.631	58.0625	15.7086
12.841	56.9825	19.9923
13.052	54.1865	19.9023
13.262	53.6931	10.137
13.473	56.5963	13.0357
13.683	58.4184	23.258
13.894	58.7787	17.6235
14.104	59.8744	18.7008
14.315	57.6061	30.3353
14.526	55.1198	32.3338
14.736	55.7987	30.8763
14.947	56.9937	24.4427
15.157	63.5828	19.8454
15.368	70.524	19.9149
15.578	70.2268	24.9966
15.789	64.0926	27.4777
15.999	60.4422	26.9857
16.21	60.6582	26.162
16.42	61.9717	25.8216
16.631	59.8194	27.1905
16.841	56.4423	28.0596
17.052	54.3766	27.2903
17.262	51.5953	26.71
17.473	50.2538	27.3925
17.683	53.7045	25.6933
17.894	57.9549	23.1512
18.104	52.1065	22.3774
18.315	47.1883	22.8976
18.525	57.087	22.1898
18.736	59.7914	21.6277
18.946	50.1582	23.6216
19.157	46.4771	27.1826
19.367	56.2789	30.4979
19.578	58.9523	32.7915
19.788	58.8981	28.8425
19.999	58.976	22.0385
20.209	60.7252	16.1965
20.42	60.7326	11.6491
20.63	58.0075	10.7159
20.841	54.4333	11.155
21.051	51.6118	12.5062
21.262	54.5367	14.8427
21.472	60.6791	14.2993
21.683	64.9948	17.2126
21.894	65.3203	23.3402
22.104	63.7889	26.8916
22.315	61.4107	29.1048
22.525	57.3048	26.0082
22.736	51.6686	20.1289
22.946	52.1719	18.5311
23.157	64.6289	23.9003
23.367	67.2507	23.2688
23.578	63.5155	18.413
23.788	59.8088	17.5749
23.999	56.7723	17.3951
24.209	52.7242	17.3593
24.42	51.798	17.1278
24.63	53.5078	16.7604
24.841	50.5527	16.4471
25.051	48.1113	14.7465
25.262	47.6784	12.3846
25.472	48.2282	9.4523
25.683	48.4522	7.6882
25.893	48.1526	8.5027
26.104	47.9501	8.8488
26.314	47.1967	8.2194
26.525	47.4826	10.7824
26.735	50.5764	15.9994
26.946	52.0928	14.1913
27.156	49.1783	9.1896
27.367	48.9507	7.5124
27.577	49.5818	9.3432
27.788	52.8951	11.7372
27.998	57.7891	15.6168
28.209	65.1247	12.9718
28.419	66.682	8.4711
28.63	53.9566	9.3512
28.841	49.5224	11.8405
29.051	55.1233	9.9104
29.262	54.7803	6.2839
29.472	50.6476	5.4267
29.683	53.3291	5.8388
29.893	58.8831	13.2294
30.104	61.1024	23.9625
30.314	63.5275	26.6585
30.525	69.2753	20.1295
30.735	70.8674	15.5981
30.946	62.8931	16.9486
31.156	50.1573	16.1376
31.367	42.4547	11.9501
31.577	45.1558	10.1719
31.788	50.0459	7.5726
31.998	50.4023	1.9914
32.209	51.371	2.4173
32.419	53.1278	7.6982
32.63	49.7048	6.2411
32.84	47.9192	2.4285
33.051	47.2271	1.4402
33.261	48.3199	8.5205
33.472	53.6857	15.1352
33.682	63.7995	17.2329
33.893	62.2686	13.1933
34.103	54.1127	11.1855
34.314	51.3176	11
34.524	52.1569	10.5531
34.735	55.5019	10.7651
34.945	59.1091	13.6827
35.156	60.0285	17.05
35.366	59.3404	19.4167
35.577	56.0617	24.1147
35.787	52.9054	25.1734
35.998	57.8961	22.5136
36.209	66.1451	23.8577
36.419	70.4957	34.0183
36.63	74.4851	41.5422
36.84	79.3027	38.4217
37.051	79.2351	39.5926
37.261	74.3044	41.7707
37.472	75.8695	29.8217
37.682	80.1432	20.9075
37.893	78.7569	20.6315
38.103	74.7575	22.5578
38.314	73.3524	26.3386
38.524	75.582	30.4559
38.735	78.0071	31.0113
38.945	76.9606	30.5144
39.156	74.9212	32.5305
39.366	75.9073	34.5164
39.577	78.2361	33.396
39.787	77.5038	33.8334
39.998	70.924	36.0578
40.208	63.4351	36.1255
40.419	62.6724	39.1531
40.629	67.5154	43.0573
40.84	72.7319	38.1502
41.05	75.0624	32.0403
41.261	75.8217	32.8395
41.471	75.0042	37.9587
41.682	69.8738	39.9265
41.892	66.0032	39.3658
42.103	65.1932	38.1409
42.313	68.3609	38.9259
42.524	73.4029	41.4291
42.734	78.5484	43.1143
42.945	79.0537	38.7494
43.156	79.7518	30.9995
43.366	80.7134	31.6402
43.577	80.3706	38.4063
43.787	75.7662	42.5357
43.998	68.7318	36.123
44.208	65.1785	25.6722
44.419	68.8048	24.9444
44.629	71.3359	32.4329
44.84	71.7449	37.807
45.05	70.9922	31.1007
45.261	66.8116	21.8188
45.471	61.1118	25.8046
45.682	60.1792	30.8994
45.892	61.1424	30.086
46.103	67.8024	30.5588
46.313	74.2151	22.2597
46.524	74.6395	13.3139
46.734	74.6049	17.4773
46.945	72.6637	26.6091
47.155	66.8031	32.9016
47.366	59.4626	34.5798
47.576	54.4895	29.5854
47.787	54.2976	21.1375
47.997	58.2874	18.9366
48.208	60.3658	22.7722
48.418	61.0493	23.4852
48.629	61.272	22.8321
48.839	60.9986	26.5487
49.05	60.3263	30.8739
49.26	58.4504	28.8868
49.471	59.2539	25.493
49.681	66.559	26.3104
49.892	71.5492	27.8177
50.102	71.533	26.8645
50.313	70.7065	25.874
50.524	69.751	24.7692
50.734	66.4128	22.7917
50.945	62.1653	20.1672
51.155	61.4629	23.9607
51.366	58.0328	29.1963
51.576	57.3867	29.0386
51.787	58.8459	29.4297
51.997	59.7387	29.068
52.208	61.372	21.2792
52.418	63.1562	12.3317
52.629	64.6978	11.0238
52.839	68.7453	17.3367
53.05	72.7483	21.2365
53.26	71.3276	21.7366
53.471	67.8932	22.0687
53.681	64.5621	22.0635
53.892	61.3723	22.0713
54.102	60.2655	22.431
54.313	63.2736	18.7238
54.523	67.5651	15.9656
54.734	69.9387	15.7114
54.944	67.8459	16.3504
55.155	64.3486	19.3343
55.365	61.0216	18.5949
55.576	59.4467	15.549
55.786	60.3519	18.4966
55.997	67.2376	23.1563
56.207	72.9103	29.255
56.418	63.7281	26.3264
56.628	48.6303	18.1293
56.839	45.3871	15.2501
57.049	50.8907	16.9256
57.26	54.247	17.7817
57.471	58.5189	16.7058
57.681	62.0667	16.2863
57.892	60.8364	18.2544
58.102	58.5444	20.6624
58.313	57.9934	19.9075
58.523	55.8147	19.2738
58.734	47.4438	26.4143
58.944	43.8749	28.9192
59.155	55.8406	23.2268
59.365	69.6367	20.8593
59.576	73.5926	23.9458
59.786	70.8514	22.8378
59.997	64.9968	16.4201
60.207	62.9456	17.7917
60.418	62.0274	27.8243
60.628	60.9109	22.4115
60.839	58.59	15.9244
61.049	62.0879	18.0175
61.26	69.3898	22.7443
61.47	77.4034	21.6585
61.681	77.4325	21.6107
61.891	64.8349	24.1855
62.102	61.5036	21.7446
62.312	67.7471	18.3328
62.523	70.9715	16.1817
62.733	65.1837	16.5589
62.944	54.949	17.4219
63.154	51.8804	17.8917
63.365	57.8242	16.4552
63.575	69.5401	12.6674
63.786	75.7673	22.8916
63.996	73.2112	35.5962
64.207	68.0898	29.735
64.417	65.3065	24.7035
64.628	64.0586	24.1865
64.839	64.8235	21.6358
65.049	63.729	10.8715
65.26	65.1376	23.5444
65.47	74.8659	38.2687
65.681	77.4247	36.2681
65.891	69.1048	28.7539
66.102	64.4912	23.6238
66.312	70.3851	23.9065
66.523	71.9305	27.5732
66.733	68.2749	28.6313
66.944	72.1327	25.2252
67.154	79.3823	27.6448
67.365	83.5697	35.3499
67.575	82.6298	31.419
67.786	75.1967	22.9317
67.996	65.2434	25.0452
68.207	60.0257	24.0641
68.417	60.8103	18.3853
68.628	66.4089	16.3961
68.838	73.1013	8.4069
69.049	73.6302	17.0663
69.259	70.6508	25.8686
69.47	67.2401	25.6035
69.68	66.2742	20.6938
69.891	64.7816	13.5993
70.101	63.0188	10.224
70.312	62.2557	18.7732
70.522	66.2564	29.191
70.733	72.7875	29.9408
70.943	76.1686	26.3451
71.154	71.6051	23.2745
71.364	65.6739	22.7364
71.575	68.2653	23.8889
71.785	76.3688	26.2572
71.996	77.5048	26.3407
72.207	69.5675	27.2926
72.417	59.0927	31.6775
72.628	55.2526	33.7175
72.838	58.8399	32.893
73.049	64.2291	31.5912
73.259	68.5176	29.8291
73.47	73.2998	28.9266
73.68	75.9578	26.9415
73.891	73.4397	31.2117
74.101	72.5268	37.2992
74.312	74.4677	36.6173
74.522	73.0628	32.0071
74.733	70.4381	26.6157
74.943	67.5592	23.5094
75.154	63.3081	24.7318
75.364	56.658	26.8916
75.575	50.053	26.0063
75.785	49.9449	22.2858
75.996	54.31	15.6337
76.206	57.2831	8.5287
76.417	57.0057	4.3874
76.627	54.197	5.1691
76.838	50.4409	8.7177
77.048	48.229	9.8527
77.259	46.9963	6.6872
77.469	46.63	4.1863
77.68	46.4447	4.0884
77.89	45.0622	10.844
78.101	45.4439	18.4259
78.311	50.593	21.665
78.522	53.5031	20.994
78.732	52.3095	19.1223
78.943	54.9023	20.7959
79.154	48.3937	16.7503
79.364	40.7033	7.5619
79.575	43.9752	6.0437
79.785	50.4014	6.8609
79.996	55.373	7
80.206	57.5844	11.4741
80.417	57.3081	18.0714
80.627	54.5898	22.8459
80.838	49.1	27.2845
81.048	47.4178	28.289
81.259	53.2908	26.9782
81.469	60.2683	26.5789
81.68	61.2789	25.4211
81.89	60.8892	23.6001
82.101	62.8532	27.7441
82.311	66.7159	33.3088
82.522	69.4878	33.4636
82.732	63.7326	37.9035
82.943	58.7959	34.3689
83.153	58.6136	15.1963
83.364	56.7959	9.0761
83.574	59.5264	14.4766
83.785	60.9573	15.3713
83.995	62.903	22.3592
84.206	64.8022	30.0937
84.416	63.1819	28.5292
84.627	63.2981	18.7545
84.837	67.6205	8.8395
85.048	70.5578	4.6511
85.258	68.7842	6.4922
85.469	63.1084	7.8787
85.679	55.7076	6.6733
85.89	50.6248	5.2026
86.1	52.3067	9.4346
86.311	57.8516	16.4161
86.522	59.8859	17.3303
86.732	58.9569	15.7857
86.943	56.4529	19.2767
87.153	52.5492	18.6313
87.364	48.3212	14.3193
87.574	45.5963	12.6193
87.785	38.7275	23.3962
87.995	36.0222	18.8314
88.206	47.8411	13.7361
88.416	60.0571	13.5917
88.627	59.1018	13.6771
88.837	54.1094	17.0158
89.048	58.4936	20.8901
89.258	68.5862	22.3067
89.469	71.652	24.1552
89.679	71.6034	23.4247
89.89	72.7518	18.7769
90.1	71.1487	18.1947
90.311	69.0839	24.4514
90.521	66.4099	28.2107
90.732	62.4651	24.4574
90.942	59.8365	18.3201
91.153	60.2831	20.2805
91.363	64.5813	27.1714
91.574	71.9661	27.1849
91.784	73.5525	25.1223
91.995	68.8437	24.2209
92.205	62.9193	24.5704
92.416	59.5658	23.5074
92.626	59.0161	21.7039
92.837	61.2355	21.9946
93.047	63.7305	22.4108
93.258	67.4047	22.8124
93.469	74.5818	24.0826
93.679	73.7849	25.1531
93.89	64.6434	22.7033
94.1	55.7561	19.8872
94.311	58.2614	18.5145
94.521	66.5441	20.3071
94.732	68.4491	23.0936
94.942	60.3671	21.932
95.153	53.7061	17.1005
95.363	59.6933	16.936
95.574	75.1605	25.3297
95.784	74.6877	33.9769
95.995	62.3014	31.5179
96.205	59.3819	22.1185
96.416	66.3338	18.6487
96.626	73.1111	23.3299
96.837	75.7974	30.6077
97.047	72.6768	31.6522
97.258	71.1032	29.1612
97.468	70.6685	25.2843
97.679	70.5501	20.9058
97.889	70.4241	18.4536
98.1	70.312	19.1645
98.31	68.5362	17.1045
98.521	65.1828	18.3413
98.731	61.934	23.2868
98.942	62.7066	25.2126
99.152	69.8946	25
99.363	76.3796	24.2733
99.573	77.6526	23.3274
99.784	73.821	23.6252
99.994	67.5952	23.4247
100.205	60.9943	23.3067
100.415	60.0256	24.4925
100.626	68.1999	25.3516
100.837	70.465	28.3382
101.047	66.005	31.7436
101.258	60.8283	27.207
101.468	59.3972	20.0172
101.679	60.0611	17.8812
101.889	62.7968	21.7149
102.1	63.2924	26.9268
102.31	64.4066	29.4808
102.521	62.5015	30.5914
102.731	59.692	29.7562
102.942	61.2448	30.8931
103.152	64.3408	33.4478
103.363	69.3093	30.9198
103.573	71.9227	24.2536
103.784	68.8428	16.993
103.994	64.1344	18.9595
104.205	62.4807	24.6548
104.415	60.5764	24.269
104.626	58.4475	22.8797
104.836	57.3807	19.8831
105.047	62.9087	16.394
105.257	73.1574	17.4869
105.468	81.1433	23.6537
105.678	81.0283	29.9514
105.889	72.5791	29.4987
106.099	66.1562	24.1449
106.31	65.3667	18.5528
106.52	62.8434	19.5795
106.731	57.8885	26.378
106.941	60.7349	33.9513
107.152	68.3855	39.8147
107.362	71.8074	39.1826
107.573	68.9086	38.7927
107.784	66.036	37.79
107.994	65.383	34.6368
108.205	64.1198	29.8153
108.415	62.0428	24.7526
108.626	60.7191	23.8244
108.836	63.1357	24.4221
109.047	66.2679	27.9448
109.257	69.0953	29.4923
109.468	80.1126	27.1068
109.678	87.0094	24.5623
109.889	75.3692	23.1098
110.099	63.0585	29.3716
110.31	64.8341	39.2562
110.52	71.9137	40.412
110.731	72.1721	33.9104
110.941	73.5721	25.8259
111.152	73.4781	24.8042
111.362	71.2989	27.3912
111.573	66.3198	25.557
111.783	63.1495	24.5934
111.994	66.9158	32.2532
112.204	72.3424	34.561
112.415	76.4865	27.4622
112.625	73.9558	22.3078
112.836	67.2753	27.6997
113.046	61.9279	33.9076
113.257	60.6928	31.5421
113.467	61	26.0856
113.678	61.0112	25.2905
113.888	61.036	27.3178
114.099	60.3763	24.1393
114.309	60.2267	17.5539
114.52	61.2762	12.6018
114.73	61.4907	14.3718
114.941	59.4765	20.1883
115.152	60.1418	24.5663
115.362	64.7535	22.8383
115.573	65.408	17.8845
115.783	59.5136	17.9541
115.994	55.0298	22.4786
116.204	57.787	24.6024
116.415	62.4512	26.8333
116.625	63.6792	27.0264
116.836	64.1242	28.4301
117.046	59.5598	30.5718
117.257	53.9918	26.0769
117.467	53.4541	21.9183
117.678	57.8524	25.1734
117.888	64.8241	24.6548
118.099	68.7675	18.9016
118.309	65.729	22.6933
118.52	63.7004	29.1273
118.73	62.2382	33.9591
118.941	58.8549	29.6745
119.151	54.4154	24.795
119.362	52.5013	23.9924
119.572	56.4045	26.1835
119.783	60.8377	25.5373
119.993	62.7652	22.0546
120.204	62.0793	20.4988
120.414	59.61	23.6325
120.625	56.6036	31.4665
120.835	53.5421	37.0799
121.046	54.0905	28.215
121.256	53.8432	20.8104
121.467	51.0788	34.4451
121.677	52.2339	40.6278
121.888	61.2882	28.0117
122.098	68.963	21.962
122.309	68.5834	25.816
122.52	62.7546	31.7808
122.73	64.5398	34.386
122.941	69.4706	32.896
123.151	63.1741	34.507
123.362	61.9994	34.2538
123.572	69.6983	26.9185
123.783	69.2907	27.6918
123.993	65.0231	38.4114
124.204	69.4875	41.4159
124.414	71.6881	40.6539
124.625	69.4079	42.2467
124.835	76.4375	38.6538
125.046	81.4719	32.1028
125.256	79.7445	31.4903
125.467	74.3281	34.6733
125.677	69.6512	36.2332
125.888	66.6881	36.9529
126.098	61.9599	37.8538
126.309	60.5638	41.8468
126.519	63.7776	44.2992
126.73	63.8941	40.3925
126.94	54.4839	35.8315
127.151	49.3132	28.1191
127.361	58.1574	22.1923
127.572	62.5113	18.9041
127.782	59.8129	16.198
127.993	57.7702	18.6487
128.203	59.1811	21.0399
128.414	61.8665	19.6251
128.624	63.8104	19.0812
128.835	61.9442	19.993
129.045	60.7123	20.322
129.256	60.0036	22.9394
129.467	61.1451	22.3461
129.677	61.6004	21.1201
129.888	61.1126	21.0257
130.098	58.3413	20.655
130.309	56.7912	22.0272
130.519	61.0496	26.1049
130.73	70.1042	24.4057
130.94	75.2213	23.2716
131.151	76.3262	31.7356
131.361	77.4114	41.6785
131.572	77.7632	40.1277
131.782	75.4137	35.8217
131.993	71.8885	38.5244
132.203	69.8779	38.1661
132.414	68.4379	30.7047
132.624	66.1958	26.1871
132.835	62.398	24.4456
133.045	59.9763	25.4608
133.256	57.4455	27.2051
133.466	61.0315	27.929
133.677	67.0654	28.1324
133.887	63.39	28.1076
134.098	66.8637	25.6049
134.308	78.0057	20.0182
134.519	76.1077	20.4068
134.729	63.2901	26.8132
134.94	54.1833	29.6717
135.15	58.9471	30.5433
135.361	64.3618	35.0542
135.571	63.9626	33.0116
135.782	64.5697	18.9967
135.992	68.3102	15.6866
136.203	71.4527	24.4774
136.413	72.5618	29.0465
136.624	73.2744	25.3403
136.835	72.9172	26.334
137.045	70.3454	31.4737
137.256	69.443	28.1488
137.466	77.0796	27.1705
137.677	83.483	29.6106
137.887	75.5781	30.4968
138.098	69.0471	30.5684
138.308	70.0878	32.57
138.519	70.0769	35.2465
138.729	63.9971	32.5414
138.94	55.8531	24.873
139.15	51.3712	22.4902
139.361	52.5912	26.2027
139.571	57.4708	29.3798
139.782	63.9093	28.6805
139.992	68.9303	23.7765
140.203	71.8648	20.7996
140.413	69.9056	26.016
140.624	62.4329	33.7667
140.834	57.2008	32.7634
141.045	60.9639	26.7174
141.255	67.8744	25.0047
141.466	72.4723	22.1753
141.676	72.6609	14.339
141.887	69.1523	12.0619
142.097	66.2173	19.7514
142.308	60.7152	25.8797
142.518	58.8718	23.218
142.729	60.5882	23
142.939	62.2335	23.0154
143.15	65.1659	26.1549
143.36	62.5077	26.9208
143.571	66.0439	27.3081
143.782	72.1526	27.6077
143.992	72.6391	31.4277
144.203	68.5962	34.5706
144.413	66.8071	33.458
144.624	64.4276	32.0161
144.834	60.2701	31.1066
145.045	55.5529	30.407
145.255	59.1159	27.1367
145.466	70.4611	22.6286
145.676	73.515	21.4815
145.887	67.922	24.9635
146.097	66.0261	27.9483
146.308	70.4467	23.7063
146.518	74.3613	19.1593
146.729	76.4985	18.7304
146.939	75.0667	23.4452
147.15	72.4136	30.3833
147.36	74.2358	33.3572
147.571	75	28

## Sheet: Fig2.G（1706569）
Distance(um)	EphA2	VE-Cadherin
0	137	77
0.23	131.741	72.742
0.46	134.365	67.9183
0.69	136.005	67.7578
0.919	136.504	74.3013
1.149	134.908	82.3352
1.379	138.74	78.0571
1.609	142.688	80.3014
1.839	142.306	85.9018
2.069	140.599	87.6546
2.299	140.446	87.6741
2.529	142.244	87.5036
2.758	142.109	75.5995
2.988	138.997	74.6072
3.218	135.872	72.9458
3.448	136.746	71.9004
3.678	139.389	69.6656
3.908	136.737	67.3133
4.138	132.287	63.8062
4.368	128.229	64.4885
4.597	126.735	66.7577
4.827	128.798	70.678
5.057	132.93	76.7603
5.287	133.173	77.4512
5.517	132.219	68.0492
5.747	126.254	62.0082
5.977	120.587	62.7908
6.206	114.463	61.758
6.436	110.582	59.1166
6.666	121.026	60.7319
6.896	124.217	64.7351
7.126	120.409	63.4993
7.356	119.202	58.4264
7.586	116.386	54.8955
7.816	109.886	57.7032
8.045	109.577	59.4059
8.275	116.877	61.0969
8.505	120.818	63.0695
8.735	117.366	59.4382
8.965	112.566	52.3326
9.195	113.134	52.0791
9.425	112.82	56.6543
9.655	113	58.8417
9.884	113	58.378
10.114	112.611	55.5488
10.344	112.178	56.5265
10.574	111.349	52.8759
10.804	108.409	49.4032
11.034	107	50.0614
11.264	107	51.808
11.493	107	52.1042
11.723	106.995	49.2627
11.953	108	51.5862
12.183	111.609	50.6848
12.413	113.382	49.8942
12.643	112.334	49.9036
12.873	110.769	53.4131
13.103	106.763	57.2453
13.332	109.031	61.6111
13.562	111.514	57.394
13.792	108.701	57.8352
14.022	109.401	60.2165
14.252	118.233	60.0086
14.482	114.532	58.9147
14.712	111.92	60.0643
14.942	118.428	65.0539
15.171	124.965	67.9072
15.401	125.801	67.7247
15.631	130.351	66.9716
15.861	137.579	68.9257
16.091	143.793	72.0307
16.321	142.235	73.2789
16.551	137.68	73.8393
16.781	139.67	68.9483
17.01	144.17	67.0209
17.24	141.482	69.51
17.47	140.821	71.8671
17.7	142.96	74.4307
17.93	143.332	72.6004
18.16	145.623	71.7597
18.39	143.452	68.1663
18.619	135.666	67.0858
18.849	131.635	68.1405
19.079	133.239	69.7961
19.309	137.268	69.425
19.539	141.643	71.8629
19.769	138.988	69.5432
19.999	138.292	63.6396
20.229	143.609	60.7702
20.458	142.639	61.0813
20.688	140.311	70.1512
20.918	132.4	82.1932
21.148	129.538	73.5041
21.378	131.67	59.7505
21.608	132.104	57.3347
21.838	127.022	60.3082
22.068	124.463	63.482
22.297	121.313	62.7576
22.527	121.852	64.628
22.757	122.867	66.4183
22.987	125.943	68.4956
23.217	137.038	72.8174
23.447	138.878	73.128
23.677	134.996	70.4887
23.906	132.48	72.4283
24.136	132.639	78.1729
24.366	137.298	77.6871
24.596	144.195	67.8528
24.826	141.319	72.8814
25.056	136.342	82.6816
25.286	130.238	85.9594
25.516	128.241	83.3373
25.745	129.966	74.1427
25.975	123.782	73.212
26.205	124.044	74.6543
26.435	127.34	75.1221
26.665	128.483	75.9386
26.895	135.855	79.8802
27.125	148.425	84.8355
27.355	152.851	88.5009
27.584	153.845	89.958
27.814	150.211	91.7921
28.044	143.783	92.9656
28.274	143.429	92.1217
28.504	149.762	85.0835
28.734	152.242	88.4293
28.964	155.336	91.6763
29.193	152.372	89.1653
29.423	149.431	90.5146
29.653	149.109	92.3597
29.883	156.656	89.9161
30.113	155.814	86.1794
30.343	152.903	81.7369
30.573	151.535	79.2722
30.803	149.726	78.7878
31.032	149.072	75.6194
31.262	148.73	75.6882
31.492	144.981	78.1224
31.722	143.438	77.753
31.952	143.111	78.347
32.182	136.498	78.724
32.412	139.281	79.3748
32.642	145.077	75.6469
32.871	139.251	77.0527
33.101	133.749	78.5506
33.331	138.697	80.5787
33.561	145.443	85.7101
33.791	150.107	94.8436
34.021	146.417	88.2786
34.251	146.748	85.9012
34.48	149.192	85.5622
34.71	154.662	88.4038
34.94	156.058	91.1711
35.17	160.792	89.9747
35.4	158.25	91.325
35.63	154.248	90.81
35.86	153.209	88.4495
36.09	152.648	83.4534
36.319	152.012	82.4757
36.549	147.247	85.6497
36.779	140.081	84.9599
37.009	136.072	77.472
37.239	137.256	73.546
37.469	145.291	75.6315
37.699	148.152	74.249
37.929	144.855	72.8698
38.158	148.474	75.0918
38.388	153.301	80.7109
38.618	144.168	84.692
38.848	144.159	87.832
39.078	153.022	86.2789
39.308	157.017	84.0743
39.538	153.11	80.4974
39.767	145.22	82.4046
39.997	141.37	80.3044
40.227	144.886	72.2192
40.457	141.282	66.6202
40.687	133.11	64.5053
40.917	130.689	59.8038
41.147	134.98	61.8618
41.377	138.093	65.7292
41.606	139.903	66.2015
41.836	140.496	68.1265
42.066	140.719	72.9658
42.296	137.512	74.7243
42.526	127.938	66.2403
42.756	129.001	67.7413
42.986	133.614	70.9597
43.216	135.317	69.5973
43.445	134.063	66.3651
43.675	132.958	64.6429
43.905	126.258	67.5577
44.135	121.973	67.3626
44.365	115.983	68.2012
44.595	113.587	69.4346
44.825	116.325	70.3183
45.054	122.732	68.4588
45.284	125.992	65.9303
45.514	121.115	66.329
45.744	122.102	66.9467
45.974	123.522	66.2006
46.204	126.191	64.8878
46.434	127.275	65.6484
46.664	126.645	66.2576
46.893	125.761	65.7738
47.123	125.021	61.5782
47.353	122.125	57.3215
47.583	116.033	62.5969
47.813	111.121	73.3369
48.043	120.448	63.8254
48.273	130.046	59.3813
48.503	128.034	57.5493
48.732	121.411	61.3344
48.962	117.489	65.8002
49.192	120.864	71.6104
49.422	127.462	68.8805
49.652	128.729	71.0214
49.882	131.471	73.0251
50.112	132.774	73.6501
50.342	138.311	74.3543
50.571	140.693	80.7922
50.801	135.83	73.3925
51.031	138.127	75.6817
51.261	137.074	75.4183
51.491	132.285	69.8986
51.721	130.117	70.727
51.951	135.589	71.9789
52.18	136.331	69.3215
52.41	133.455	62.4138
52.64	127.605	62.3189
52.87	126.886	67.8221
53.1	133.74	74.0654
53.33	139.999	72.7169
53.56	141.699	69.3221
53.79	141.958	66.9652
54.019	133.728	69.8323
54.249	129.088	69.3082
54.479	126.509	67.6136
54.709	126.569	64.4167
54.939	122.882	65.927
55.169	119.28	73.4736
55.399	122.052	75.3313
55.629	117.109	67.551
55.858	116.706	67.0016
56.088	121.15	63.102
56.318	121.668	57.5975
56.548	119.992	58.4577
56.778	119.197	60.4921
57.008	117.27	52.831
57.238	119.55	54.9981
57.467	119.811	60.1309
57.697	118.982	60.9737
57.927	123.39	60.3286
58.157	134.107	60.2183
58.387	125.039	58.9279
58.617	112.464	61.3462
58.847	111.608	62.0758
59.077	117.754	60.3522
59.306	123.965	57
59.536	124.271	57.2827
59.766	119.267	59.5626
59.996	117.704	59.3201
60.226	123.426	57.5866
60.456	119.662	58.2318
60.686	113.692	57.4992
60.916	107.697	58.4443
61.145	109.696	60.7691
61.375	117.255	63.6948
61.605	119.448	64.4492
61.835	115.006	62.6733
62.065	112.988	57.7722
62.295	117.443	55.247
62.525	119.176	61.2312
62.754	119.89	66.8449
62.984	117.997	63.2925
63.214	117.391	59.6044
63.444	124.566	62.8603
63.674	126.439	66.6204
63.904	130.143	67.0141
64.134	131.458	66.4582
64.364	133.499	67.3711
64.593	136.172	70.0231
64.823	138.313	74.2004
65.053	148.83	77.0589
65.283	140.335	70.5149
65.513	131.557	65.9335
65.743	132.908	69.4337
65.973	138.343	75.6394
66.203	148.938	86.121
66.432	154.29	85.048
66.662	153.962	80.451
66.892	150.839	79.4866
67.122	151.775	83.0163
67.352	153.748	84.019
67.582	157.237	86.9581
67.812	160.694	93.063
68.041	161.411	92.1632
68.271	159.338	91.458
68.501	154.822	89.1998
68.731	152.453	85.4437
68.961	152.65	89.6347
69.191	152.707	89.921
69.421	154.684	85.7137
69.651	159.399	91.7946
69.88	157.832	97.6288
70.11	159.423	91.4964
70.34	162.449	96.1667
70.57	162.201	103.569
70.8	162.678	104.096
71.03	165.829	98.7494
71.26	158.018	99.9571
71.49	150.517	95.2916
71.719	148.846	87.8475
71.949	147.655	87.7981
72.179	145.882	86.8704
72.409	144.62	84.1269
72.639	143.5	77.7743
72.869	141.94	74.0081
73.099	140.056	71.6481
73.328	140.376	71.131
73.558	138.215	67.4672
73.788	136.499	63.7106
74.018	137.987	74.6477
74.248	144.687	76.3815
74.478	146.154	71.349
74.708	145.217	69.3514
74.938	147.471	74.2535
75.167	152.143	80.51
75.397	152.78	77.1247
75.627	151.738	72.2043
75.857	145.543	71.6118
76.087	139.122	72.6848
76.317	137.209	73.3832
76.547	141.138	72.0422
76.777	141.636	68.0667
77.006	140.768	71.4757
77.236	141.645	76.1276
77.466	137.259	73.5477
77.696	131.704	69.7647
77.926	144.657	72.3146
78.156	152.343	78.2025
78.386	152.632	81.277
78.615	152.874	79.4184
78.845	155.736	86.9173
79.075	151.794	83.8689
79.305	147.335	78.3793
79.535	147.865	74.0992
79.765	151.281	73.6142
79.995	149.098	71.3596
80.225	147.837	68.6436
80.454	144.832	66.6611
80.684	140.38	63.2796
80.914	135.813	62.4444
81.144	135.651	67.7688
81.374	138.485	69.1902
81.604	138.2	60.1118
81.834	140.657	67.9736
82.064	143.908	70.6263
82.293	142.116	68.5496
82.523	140.551	73.2917
82.753	140.628	73.0838
82.983	142.501	68.3528
83.213	140.891	63.9187
83.443	133.999	66.2448
83.673	131.235	67.4078
83.903	133.022	66.3366
84.132	135.31	60.2236
84.362	135.236	62.552
84.592	136.62	67.4405
84.822	132.525	68.1648
85.052	133.921	68.4908
85.282	138.705	70.4814
85.512	134.738	70.1791
85.741	126.883	68.9031
85.971	128.169	64.6556
86.201	135.675	63.4241
86.431	140.527	63.8032
86.661	141.532	63.8465
86.891	143.735	62.1405
87.121	139.67	64.0872
87.351	136.167	66.4768
87.58	138.577	66.5413
87.81	136.995	65.4643
88.04	127.902	66.3776
88.27	122.013	64.9624
88.5	124.27	67.8904
88.73	128.667	66.6719
88.96	125.423	61.745
89.19	126.167	60.2418
89.419	131.542	66.0625
89.649	123.361	69.5728
89.879	119.712	68.9628
90.109	123.892	66.181
90.339	129.941	64.3831
90.569	128.136	67.7464
90.799	123.478	64.4064
91.028	121.127	60.2756
91.258	117.969	60.1199
91.488	115.541	60.4479
91.718	116.321	56.981
91.948	121.061	56.9746
92.178	122.162	58.7318
92.408	120.125	60.0388
92.638	118.722	57.8167
92.867	115.524	51.9927
93.097	113.366	52.0864
93.327	112.143	57.9896
93.557	114.376	59.973
93.787	118.973	61.9533
94.017	118.443	59.4526
94.247	116.066	56.0634
94.477	108.166	58.0766
94.706	104.425	59.5683
94.936	103.55	57.9029
95.166	106.31	56.6705
95.396	110.023	55.5186
95.626	111.555	53.2241
95.856	114.262	51.6896
96.086	113.601	53.582
96.315	113	53.4206
96.545	111.724	54.0965
96.775	108.072	58.466
97.005	104.102	62.8583
97.235	109.113	57.6172
97.465	115.245	57.7158
97.695	121.604	60.6513
97.925	125.515	64.8541
98.154	130.091	70.5784
98.384	135.608	76.7869
98.614	138.774	84.8737
98.844	139.814	88.1534
99.074	147.836	82.5684
99.304	150.281	72.0209
99.534	148.049	72.6229
99.764	152.279	86.2739
99.993	154.767	92.7141
100.223	151.83	91.8381
100.453	141.749	85.1133
100.683	134.615	80.7352
100.913	140.135	80.3673
101.143	143.508	84.3848
101.373	145.396	88.512
101.602	148.769	87.6378
101.832	149.533	81.2635
102.062	143.039	78.8769
102.292	135.637	78.0837
102.522	135.6	75.4719
102.752	133.875	74.352
102.982	136.641	78.2335
103.212	141.385	85.8035
103.441	133.814	84.7616
103.671	139.558	84.1698
103.901	144.771	83.2892
104.131	147.198	82.199
104.361	147.28	81.1587
104.591	150.456	80.7978
104.821	153.808	82.6091
105.051	148.523	81.957
105.28	147.412	77.2576
105.51	147.114	73.2868
105.74	144.955	71.3575
105.97	144.832	75.0097
106.2	144.032	78.2375
106.43	142.792	75.3203
106.66	140.011	72.8349
106.889	138.129	73.5531
107.119	140.733	75.6083
107.349	145.674	77.322
107.579	145.222	74.303
107.809	142.791	79.9536
108.039	143.877	86.3725
108.269	149.213	85.2571
108.499	150.593	78.3716
108.728	150.024	76.0969
108.958	147.822	80.9842
109.188	147.046	82.0144
109.418	146.356	84.0266
109.648	142.897	82.4449
109.878	145.78	76.4922
110.108	147.103	70.8185
110.338	144.746	67.4603
110.567	143.994	76.5537
110.797	145.826	79.8774
111.027	148.339	81.3965
111.257	145.326	88.7637
111.487	142.626	83.0768
111.717	145.174	81.401
111.947	148.829	79.8067
112.176	150.862	74.6428
112.406	150.385	73.4058
112.636	146.957	71.3977
112.866	145.764	69.0065
113.096	140.545	68.5757
113.326	135.829	68.7733
113.556	130.292	72.4937
113.786	128.434	75.5493
114.015	129.25	75.5127
114.245	137.786	71.5784
114.475	145.329	68.766
114.705	150.179	71.7983
114.935	149.846	71.559
115.165	139.856	63.8437
115.395	130.512	65.0874
115.625	132.54	72.8449
115.854	137.907	75.0587
116.084	140.607	70.1561
116.314	137.874	69.2436
116.544	139.146	80.9874
116.774	138.868	85.8782
117.004	137.346	83.7377
117.234	140.061	80.9488
117.464	146.771	74.335
117.693	143.559	69.7629
117.923	137.209	71.4021
118.153	134.801	72.6507
118.383	136.656	72.4879
118.613	142.984	74.9604
118.843	148.994	76.378
119.073	143.911	71.7223
119.302	143.194	66.363
119.532	146.163	75.1481
119.762	146.759	83.0024
119.992	147.204	85.3619
120.222	143.903	80.5129
120.452	134.404	77.2239
120.682	136.968	75.3239
120.912	143.552	80.577
121.141	147.826	85.6049
121.371	149.898	87.2691
121.601	152.515	85.9428
121.831	152.818	77.2063
122.061	150.503	78.2058
122.291	152.398	86.7108
122.521	156.777	93.9349
122.751	157.615	94.6769
122.98	159.944	92.2876
123.21	162.498	88.8963
123.44	156.499	84.7429
123.67	147.088	81.8272
123.9	148.817	82.8063
124.13	154.154	82.3352
124.36	156.367	75.2974
124.589	154.915	69.6588
124.819	151.983	75.8328
125.049	151	83.433
125.279	150.501	86.8562
125.509	152.934	85.4058
125.739	149.471	88.7637
125.969	144.949	82.249
126.199	141.429	78.6583
126.428	140.025	77.8378
126.658	140	78.0626
126.888	140	76.3913
127.118	139.613	73.3515
127.348	137.381	73.6026
127.578	138.696	77.6123
127.808	141.127	81.1316
128.038	140.514	81.0707
128.267	140.948	85.1483
128.497	145.775	86.7723
128.727	147.958	76.8445
128.957	139.404	67.0287
129.187	134.885	69.3074
129.417	149.405	72.707
129.647	147.167	74.0377
129.876	141.984	75.1922
130.106	144.725	77.3715
130.336	143.936	77.5199
130.566	144.053	71.0128
130.796	145.824	68.0347
131.026	144.764	79.1962
131.256	143.399	84.3323
131.486	145.214	78.694
131.715	154.394	75.2045
131.945	151.424	76.5839
132.175	151.821	74.4173
132.405	154.346	84.2251
132.635	151.462	94.4922
132.865	151.519	95.2565
133.095	162.696	90.1164
133.325	164.74	86.9964
133.554	161.708	82.1545
133.784	159.828	86.4535
134.014	160.336	97.6037
134.244	158.405	108.015
134.474	158.235	105.204
134.704	163.642	96.6869
134.934	163.548	101.258
135.163	163.27	98.3053
135.393	164.717	92.4907
135.623	164.267	91.4948
135.853	159.181	89.7375
136.083	159.777	97.7245
136.313	160.835	104.907
136.543	163.709	105.221
136.773	163.918	96.7823
137.002	158.323	88.8151
137.232	154.162	88.1912
137.462	150.576	94.4734
137.692	140.974	94.3086
137.922	138.913	89.1645
138.152	137.842	78.4717
138.382	132.217	71.553
138.612	142.63	79.1232
138.841	146.49	80.9997
139.071	146.43	74.7946
139.301	146.284	76.4055
139.531	147.483	76.8967
139.761	147.859	78.4831
139.991	147.399	88.2157
140.221	148.819	85.5691
140.45	147.059	75.8548
140.68	140.894	72.1866
140.91	133.315	72.5733
141.14	135.57	76.1271
141.37	134.948	75.9673
141.6	141.653	77.8433
141.83	146.235	80.4474
142.06	148.105	87.6613
142.289	151	91

## Sheet: Fig2.H
Name	Gender	Age	Pathological number	VM	EphA2	VE-CAD
Patient1	Male	47	20162312	0	43.582	31.449
Patient2	Male	69	20163925	0	40.003	43.567
Patient3	Male	74	20165071	0	66.175	63.905
Patient4	Male	51	20166684	0	39.829	51.242
Patient5	Female	65	20168427	0	52.677	44.087
Patient6	Female	62	20168618	0	48.721	32.191
Patient7	Male	60	20169067	0	46.097	38.042
Patient8	Male	59	201700519	0	44.082	37.223
Patient9	Male	59	201703963	0	39.335	43.119
Patient10	Male	71	201704184	0	50.741	41.273
Patient11	Male	69	201706569	0	67.113	59.131
Patient12	Male	55	201707209	0	47.339	34.972
Patient13	Male	64	201707476	0	35.537	47.802
Patient14	Male	68	201708016	0	71.592	68.201
Patient15	Female	64	201713651	0	52.053	36.164
Patient16	Male	78	201803426	0	41.883	29.537
Patient17	Female	71	201804089	0	62.106	57.827
Patient18	Male	65	201808219	0	42.395	35.224
Patient19	Female	49	201809498	0	51.351	41.736
Patient20	Female	70	201811345	0	39.487	40.502
Patient21	Male	47	201813578	0	58.073	65.906
Patient22	Male	54	201901356	0	44.725	59.853
Patient23	Male	72	201901793	0	82.117	77.505
Patient24	Female	55	201901957	0	56.379	40.726
Patient25	Female	60	201905326	0	50.226	37.351
Patient26	Female	63	201907227	0	64.141	53.195
Patient27	Male	76	201910523	0	35.527	45.227
Patient28	Male	73	201911823	0	61.438	37.293
Patient29	Male	58	201911824	0	41.693	54.829
Patient30	Male	75	201912028	0	59.205	62.337
Patient31	Male	66	201912640	0	47.527	33.372
Patient32	Female	48	201916722	0	43.007	50.021
Patient33	Male	67	202001339	0	69.864	64.002
Patient34	Male	79	202001361	0	55.512	47.917
Patient35	Male	51	202001376	0	49.104	41.245
Patient36	Female	53	202001383	0	67.528	62.105
Patient37	Male	82	202001889	0	52.752	39.763
Patient38	Male	54	202002023	0	46.561	31.885
Patient39	Female	79	202002110	0	47.513	33.594
Patient40	Male	69	202003965	0	61.483	55.442
Patient41	Male	67	202005021	0	32.337	40.372
Patient42	Male	65	202006672	0	51.348	43.112
Patient43	Male	57	202006673	0	52.449	49.525
Patient44	Female	69	202007113	0	45.739	36.767
Patient45	Female	63	202008497	0	43.479	39.518
Patient46	Male	69	202009206	0	63.047	68.391
Patient47	Male	65	202009567	0	37.859	44.429
Patient48	Female	71	202010625	0	61.231	47.302
Patient49	Male	51	202011373	0	41.408	54.265
Patient50	Female	68	202015277	0	59.552	67.505
Patient51	Female	49	202100560	0	52.702	43.827
Patient52	Male	53	202101015	0	49.329	41.316
Patient53	Male	69	202200252	0	28.753	36.553
Patient54	Male	71	202115395	0	59.772	50.179
Patient55	Male	72	202112471	0	42.058	61.279
Patient56	Male	61	202111361	0	62.261	67.013
Patient57	Female	60	202110968	0	39.994	53.581
Patient58	Male	58	202109386	0	69.117	77.224
Patient59	Female	55	202109224	0	47.648	30.004
Patient60	Male	73	202105749	0	57.337	52.172

## Sheet: Fig2.I
EphA2	VE-CAD
43.582	31.449
40.003	43.567
66.175	63.905
39.829	51.242
52.677	44.087
48.721	32.191
46.097	38.042
44.082	37.223
39.335	43.119
50.741	41.273
67.113	59.131
47.339	34.972
35.537	47.802
71.592	68.201
52.053	36.164
41.883	29.537
62.106	57.827
42.395	35.224
51.351	41.736
39.487	40.502
58.073	65.906
44.725	59.853
82.117	77.505
56.379	40.726
50.226	37.351
64.141	53.195
35.527	45.227
61.438	37.293
41.693	54.829
59.205	62.337
47.527	33.372
43.007	50.021
69.864	64.002
55.512	47.917
49.104	41.245
67.528	62.105
52.752	39.763
46.561	31.885
47.513	33.594
61.483	55.442
32.337	40.372
51.348	43.112
52.449	49.525
45.739	36.767
43.479	39.518
63.047	68.391
37.859	44.429
61.231	47.302
41.408	54.265
59.552	67.505
52.702	43.827
49.329	41.316
28.753	36.553
59.772	50.179
42.058	61.279
62.261	67.013
39.994	53.581
69.117	77.224
47.648	30.004
57.337	52.172

## Sheet: Fig2.J
EphA2	VE-CAD
43.582	31.449
40.003	43.567
39.829	51.242
52.677	44.087
48.721	32.191
46.097	38.042
44.082	37.223
39.335	43.119
50.741	41.273
47.339	34.972
35.537	47.802
52.053	36.164
41.883	29.537
42.395	35.224
51.351	41.736
39.487	40.502
44.725	59.853
56.379	40.726
50.226	37.351
35.527	45.227
61.438	37.293
41.693	54.829
47.527	33.372
43.007	50.021
55.512	47.917
49.104	41.245
52.752	39.763
46.561	31.885
47.513	33.594
32.337	40.372
51.348	43.112
45.739	36.767
43.479	39.518
37.859	44.429
61.231	47.302
41.408	54.265
52.702	43.827
49.329	41.316
28.753	36.553
42.058	61.279
39.994	53.581
47.648	30.004

## Sheet: Fig2.K
EphA2	VE-CAD
66.175	63.905
67.113	59.131
71.592	68.201
62.106	57.827
58.073	65.906
82.117	77.505
64.141	53.195
59.205	62.337
69.864	64.002
67.528	62.105
61.483	55.442
52.449	49.525
63.047	68.391
59.552	67.505
59.772	50.179
62.261	67.013
69.117	77.224
57.337	52.172

## Sheet: Fig3.A
Ctrl	EphA2-SH1	EphA2-SH2	EphA2-SH3
1.13023	0.31362	0.549583	0.779592
0.847892	0.224037	0.553897	0.590072
1.02188	0.681101	0.376575	0.522216

[truncated: 30 more sheets: Fig3.B(MHCC97H), Fig3.B(HepG2), Fig3.C(MHCC97H), Fig3.C(HepG2), Fig3.D(MHCC97H), Fig3.D(HepG2), Fig3.E(MHCC97H), Fig3.E(HepG2), Fig4.A, Fig4.B(MHCC97H), Fig4.B(HepG2), Fig4.C(MHCC97H), Fig4.C(HepG2), Fig4.D(MHCC97H), Fig4.D(HepG2), Fig4.E(MHCC97H), Fig4.E(HepG2), Fig5.B（CHIP）, Fig5.C, Fig5.D …]
