# Supplementary material for: COE targets EphA2 to inhibit vasculogenic mimicry formation induced by hypoxia in hepatocellular carcinoma
Source: Front Pharmacol. 2024 Jul 10;15:1421470. doi: 10.3389/fphar.2024.1421470 (PMC11266089; doi:10.3389/fphar.2024.1421470)
Supplement: Supplementary file 3 [file Table1.XLSX]

## Sheet: Sheet1
Name	Gender	Age	Date of first diagnosis	Diagnosis	Follow-up address	IHC	CK20	Ki-67	PCK	AFP Stove	Hepatocyte	CD34	HBsAg	Pathological type	Whether to operate or not	Surgical code	Date of operation	Clinical stages	Discovery progress time	Progress result	Recurrent metastasis site	Last follow-up time	Results of last follow-up	Follow-up result code	Alpha-fetoprotein（U/ml）
Patient1	Male	47	May 18(th), 2016	HCC	No.70, Group 11, Zhuxuan Village, Dalun, Jiangyan District	16130	0			1	0			Adenocarcinoma	Yes	22011b	March 19(th), 2016	Ⅰ	February 14(th), 2018	1	Intrahepatic and peritoneal	February 18(th), 2018	In existence	39919533	2.9
Patient2	Male	69	May 2(nd), 2016	HCC	Shuangyang North Road, Shengao Village, Shengao Town, Jiangyan District	16125		0.3	1	1	0	1	0	Adenocarcinoma	Yes	22011b	May 7(th), 2016	Ⅰ				July 10(th), 2016	In existence	21620892	3.6
Patient3	Male	74	June 10(th), 2016	HCC	Room 508, Building 16, Binjiang Garden, Hailing District, Taizhou City	16279				1	1	1	0	Adenocarcinoma	Yes	22011a	June 14(th), 2016	Ⅰ				June 27(th), 2016	In existence	21617908	10.4
Patient4	Male	51	August 2(nd), 2016	HCC	No.33, Group 1, Shazi Village, Zhangdian Town, Jiangyan District	16361			1	1	1	1	1	Adenocarcinoma	Yes	22011a	August 4(th), 2016	Ⅱ				February 6(th), 2018	In existence	21805149	1210
Patient5	Female	65	September 26(th), 2016	HCC	No.78, Group 3, Yinjia Village, Jiangyan Village, Jiangyan District	16447		0.51		1	1		1	Adenocarcinoma	Yes	22002	October 3(rd), 2016	Ⅰ				October 14(th), 2016	In existence	21630797	1.8-
Patient6	Female	62	October 6(th), 2016	HCC	No.7, Group 6, Yanggang Village, Zhangdian Town, Jiangyan District	16458			1	1	1			Adenocarcinoma	Yes	22011b	October 10(th), 2016	Ⅰ				November 25(th), 2016	In existence	21636916	20.4
Patient7	Male	60	October 18(th), 2016	HCC	No.3, Group 12, Gaocao New Village, Jiangduo Town, Jiangyan District	16483	0		1	1	0			Adenocarcinoma	Yes	22011a	October 21(st), 2016	Ⅰ				April 17(th), 2019	In existence	21916385	2.56
Patient8	Male	59	January 10(th), 2017	HCC	No.18, Group 3, Caojiacun, Jiangyan District	17033			1	1	1		1	Adenocarcinoma	Yes	22011a	January 17(th), 2017	Ⅱ				January 18(th), 2018	In existence	21801915	1210
Patient9	Male	59	April 4(th), 2017	HCC	No.22, Group 4, Xinjiu Village, Liangxu Town, Jiangyan District	17215	0		1	1	0			Adenocarcinoma	Yes	22002	April 20(th), 2017	Ⅰ				April 24(th), 2017	In existence	21713276	1.8
Patient10	Male	71	April 21(st), 2017	HCC	No.22, Group 4, Xinjiu Village, Liangxu Town, Jiangyan District	17226			1	1	1	1		Adenocarcinoma	Yes	22002	April 26(th), 2017	Ⅰ				May 5(th), 2017	In existence	21714352	127.1
Patient11	Male	69	March 7(th), 2014	HCC	No.48, Group 14, Zhangdian Village, Zhangdian Town, Jiangyan District	17340				1	1		0	Adenocarcinoma	Yes	22011a	June 28(th), 2017	Ⅰ				November 18(th), 2018	In existence	21842476	2.58
Patient12	Male	55	July 14(th), 2017	HCC	No.10, Group 2, Hangjiapu Village, Baimi Town, Jiangyan District	17373		0.1			0		1	Adenocarcinoma	Yes	22011b	July 13(th), 2017	Ⅱ				February 15(th), 2019	In existence	21905020	58028
Patient13	Male	64	April 24(th), 2014	HCC	Jiangduo Town, Jiangyan District	17386		0.05			0			Adenocarcinoma	Yes	29002	July 20(th), 2017	Ⅱ				September 16(th), 2017	In existence	21733741	189.7
Patient14	Male	68	July 23(rd), 2017	HCC	No.24, Group 13, Chengnan Village, Jiangyan Town, Jiangyan District	17409		0.2	1	1			0	Adenocarcinoma	Yes	22011b	August 6(th), 2017	Ⅰ	December 10(th), 2018	1	Neck	June 3(rd), 2020	In existence	22020189	5.7
Patient15	Female	64	December 26(th), 2017	HCC	No.28, Group 2, Shazi Village, Zhangdian Town, Jiangyan District	18013	1			0	0			Adenocarcinoma	Yes	22011b	December 30(th), 2017	Ⅰ				January 26(th), 2019	In existence	21902380	6.34
Patient16	Male	78	April 7(th), 2018	HCC	No.4, West Building, Building 22, Nanxin Village, Louzhuang Town, Jiangyan District	18176		0.02			1		1	Adenocarcinoma	Yes	22002	April 10(th), 2018	Ⅰ				April 23(rd), 2018	In existence	21812938	1.8-
Patient17	Female	71	May 6(th), 2018	HCC	No.13, Group 13, Nangang Village, Jiangduo Town, Jiangyan District	18176		0.02		1	1		1	Adenocarcinoma	Yes	22002	April 25(th), 2018	Ⅰ				May 6(th), 2018	In existence	21814974	5.11
Patient18	Male	65	July 23(rd), 2018	HCC	No.6, Group 4, Jilin Village, Baimi Town, Jiangyan District	18399		0.15	1	1	1	1		Adenocarcinoma	Yes	22002	August 5(th), 2018	Ⅰ				March 23(rd), 2020	In existence	22009304	3.62
Patient19	Female	49	August 30(th), 2018	HCC	Dongwu Xu Cun, Dalun Town, Jiangyan District									Adenocarcinoma	Yes	22002	September 4(th), 2018	Ⅰ				March 19(th), 2019	In existence	21910468	28
Patient20	Female	70	October 15(th), 2018	HCC	No.104 Guzhuang, Jiangyan Town, Jiangyan District	18522	0			1				Adenocarcinoma	Yes	22002	October 18(th), 2018	Ⅰ				December 3(rd), 2018	In existence	21844368	1.72
Patient21	Male	47	December 3(rd), 2018	HCC	Room 104, Building 6, Funan New Village, Jiangyan Town, Jiangyan District	18602	1			1	0			Adenocarcinoma	Yes	2908	December 8(th), 2018	Ⅱ				January 22(nd), 2019	In existence	21901885
Patient22	Male	54	January 27(th), 2019	HCC	Jiangyen district									Adenocarcinoma	Yes	2204	January 31(st), 2019	Ⅰ				May 17(th), 2019	In existence	21921441	1.66
Patient23	Male	72	February 12(th), 2019	HCC	Group 6, Dinghe Village, Shengao Town, Jiangyan District	19071		0.1	1	1	1	1	0	Adenocarcinoma	Yes	2908	February 16(th), 2019	Ⅱ				April 30(th), 2020	In existence	22010634	2665
Patient24	Female	55	February 17(th), 2019	HCC	Group 6, Dinghe Village, Shengao Town, Jiangyan District	19084			1	1	1			Adenocarcinoma	Yes	2909	March 21(st), 2019	Ⅰ				June 3(rd), 2019	In existence	21924012	2.67
Patient25	Female	60	April 24(th), 2019	HCC	Room 202, Building 5, Kanghua New Village, Jiangyan Town, Jiangyan District	19213			1	1	1			Adenocarcinoma	Yes	2909	May 2(nd), 2019	Ⅰ				June 30(th), 2019	In existence	21927755	6.25
Patient26	Female	63	June 11(th), 2019	HCC	No.27, Group 23, Nangang Village, Jiangduo Town, Jiangyan District	19298	0		1	1	0			Adenocarcinoma	Yes	2909	June 13(th), 2019	Ⅰ				September 4(th), 2019	In existence	21938887
Patient27	Male	76	August 9(th), 2019	HCC	No.18, Group 6, Xingjia Village, Liangxu Town, Jiangyan District	19389		0.01		1			1	Adenocarcinoma	Yes	2908	August 20(th), 2019	Ⅰ				November 14(th), 2019	In existence	21951275	1.86
Patient28	Male	73	September 15(th), 2019	HCC	No.64, Group 7, Chenzhuang Village, Jiangyan Town, Jiangyan District	19445			1	1	1	1	1	Adenocarcinoma	Yes	2908	September 18(th), 2019	Ⅰ				November 15(th), 2019	In existence	21950508	5.79
Patient29	Male	58	September 8(th), 2019	HCC	No.4 Yongfu Street, Jiangyan Town, Jiangyan District	19446	0		1	1	0		0	Adenocarcinoma	Yes	2908	September 10(th), 2019	Ⅰ				June 26(th), 2020	In existence	22023985	1.48
Patient30	Male	75	September 13(th), 2019	HCC	Group 8, Yanhe Town, Jiangyan District	19453	1	0.4	1					Adenocarcinoma	Yes	2908	September 21(st), 2019	Ⅱ				February 18(th), 2020	In existence	22005120	115.6
Patient31	Male	66	September 28(th), 2019	HCC	No.3, Group 5, Qianshi Village, Liangxu Town, Jiangyan District	19469	0	0.1		1	1	1		Adenocarcinoma	Yes	2201	October 7(th), 2019	Ⅰ				November 29(th), 2019	In existence	21952963
Patient32	Female	48	December 25(th), 2019	HCC	Chengkang North Road, Qintong Town, Jiangyan District	20001		0.01		1		1	0	Adenocarcinoma	Yes	2205	December 29(th), 2019	Ⅱ		1	Ovary	June 23(rd), 2020	In existence	22023113
Patient33	Male	67	February 19(th), 2020	HCC	No.7, Group 17, Yangyu Village, Zhangdian Town, Jiangyan District	20095				1		1	0	Adenocarcinoma	No			Ⅲ		1	Abdominal cavity and peritoneum	May 29(th), 2020	In existence	22019557
Patient34	Male	79	February 22(nd), 2020	HCC	Group 15, Sanlian Village, Liangxu Town, Jiangyan District				1	1	1			Adenocarcinoma	Yes	7903	February 27(th), 2020	Ⅱ				March 6(th), 2020	In existence	22006018	31438
Patient35	Male	51	February 22(nd), 2020	HCC	No.16, Group 15, Chengbei Village, Jiangyan Town, Jiangyan District	20097			1	1	1	1	1	Adenocarcinoma	Yes	2908	February 25(th), 2020	Ⅰ				June 26(th), 2020	In existence	22022683	1.34
Patient36	Female	53	February 24(th), 2020	HCC	No.36, Group 6, Diaojia Village, Dainan Town, xinghua city			0.8		0		0		Adenocarcinoma	Yes	7903	February 25(th), 2020	Ⅰ				June 16(th), 2020	In existence	22022813	1.23
Patient37	Male	82	March 7(th), 2020	HCC	No.88, Nanxibian Road, Houbao Village, Shengao Town, Jiangyan District									Adenocarcinoma	Yes	7903	March 24(th), 2020	Ⅱ				May 17(th), 2020	In existence	22017044	61.19
Patient38	Male	54	March 10(th), 2020	HCC	No.31, Group 20, Dongyang Village, Louzhuang Town, Jiangyan District	20147				1	0	1	0	Adenocarcinoma	Yes	3002	March 14(th), 2020	Ⅰ				June 16(th), 2020	In existence	22021994	2.43
Patient39	Female	79	March 15(th), 2020	HCC	No.3, Group 20, Advanced Village, Louzhuang Town, Jiangyan District			0.1						Adenocarcinoma	Yes	7903	March 16(th), 2020	Ⅰ				May 6(th), 2020	In existence	22015405	0.605
Patient40	Male	69	April 15(th), 2020	HCC	No.72, Group 9, Shazi Village, Zhangdian Town, Jiangyan District									Adenocarcinoma	Yes	7903	May 28(th), 2020	Ⅰ				June 13(th), 2020	In existence	22021909	1.26
Patient41	Male	67	May 4(th), 2020	HCC	Bianzhuang 12 Group, Yuxi Town, Jiangyan District	20311				1	1		0	Adenocarcinoma	Yes	2908	May 10(th), 2020	Ⅰ				June 30(th), 2020	In existence	22023904	3.55
Patient42	Male	65	June 9(th), 2020	HCC	No.40, Group 5, Village Group, Liangxu Zhenjiang, Jiangyan District		1			1	1	1		Adenocarcinoma	Yes	7903	June 17(th), 2020	Ⅰ				June 23(rd), 2020	In existence	22022144	4.97
Patient43	Male	57	June 9(th), 2020	HCC	No.49, Group 19, Qiuliu Village, Jiangduo Town, Jiangyan District					1	1	1		Adenocarcinoma	Yes	7905	June 10(th), 2020	Ⅰ				June 29(th), 2020	In existence	22023380	3.82
Patient44	Female	69	June 12(th), 2020	HCC	No.72 Xinglong Port, Xiazhu Village, Shengao Town, Jiangyan District			0.1		1	1			Adenocarcinoma	Yes	2906	June 17(th), 2020	Ⅱ				June 29(th), 2020	In existence	22022734	203.5
Patient45	Female	63	October 16(th), 2021	HCC	Thirteen Groups of Jiangduo Village, Jiangduo Town, Jiangyan District	20486				1	1		0	Adenocarcinoma	Yes	7903	July 19(th), 2021	Ⅱ				June 25(th), 2022	In existence	2022023440	227
Patient46	Male	69	October 13(th), 2020	HCC	Heduo Village, Zhangdian Town, Jiangyan District	20521				0	0	0		Adenocarcinoma	Yes	7903	October 16(th), 2020	Ⅰ				March 21(st), 2023	In existence	2023002224	1.8
Patient47	Male	65	May 24(th), 2022	HCC	No.2, Group 12, Lugao Town, Jiangyan District					1	1		0	Adenocarcinoma	Yes	2801	August 13(th), 2022	Ⅰ				October 31(st), 2022	In existence	2022041575	5.34
Patient48	Female	71	October 20(th), 2020	HCC	No.24, Group 1, xing lin Village, Suchen Town, Jiangyan District	20591		0.25		1	1	1	1	Adenocarcinoma	Yes	7903	October 22(nd), 2020	Ⅱ				December 15(th), 2020	In existence	2020021299	552.2
Patient49	Male	51	October 28(th), 2021	HCC	Room 103, Building 56, Zhennan New Village, Jiangyan Town, Jiangyan District	20726		0.25		1	0		0	Adenocarcinoma	Yes	7903	November 3(rd), 2021	Ⅰ				January 8(th), 2023	In existence	2022049605	238.19
Patient50	Female	68	November 20(th), 2021	HCC	No.19 Majie Lane, Qintong Town, Jiangyan District	20885		0.2		1	0	1		Adenocarcinoma	Yes	7903	November 23(rd), 2022	Ⅱ				August 9(th), 2023	In existence	2023032603	204.17
Patient51	Female	49	March 1(st), 2021	HCC	Group 6, Dalun Guye, Jiangyan District	21059		0.15		1	1			Adenocarcinoma	Yes	7903	February 25(th), 2021	Ⅱ				August 3(rd), 2021	In existence	2021029229	134.26
Patient52	Male	53	December 17(th), 2021	HCC	No.22, Group 22, Liangxu Town, Jiangyan District	21085	0	0.3			0			Adenocarcinoma	Yes	7903	January 18(th), 2021	Ⅰ				December 24(th), 2021	In existence	2021046392	3.55
Patient53	Male	69
Patient54	Male	71	February 21(st), 2022	HCC	No.37, Qiaodong Formation, Qiaodong Village, Dalun Town, Jiangyan District					1			0	Adenocarcinoma	Yes	7903	February 23(rd), 2022	Ⅱ				August 16(th), 2023	In existence	2023033323	51000+
Patient55	Male	72	June 3(rd), 2022	HCC	No.6, Group 9, Sanlin Village, Liangxu Town, Jiangyan District			0.25		1				Adenocarcinoma	Yes	7903	October 16(th), 2021	Ⅱ				July 6(th), 2022	In existence	2022023299	804.84
Patient56	Male	61	August 13(th), 2022	HCC	No.550, Shuangyang North Road, Shengao Village, Shengao Town, Jiangyan District	21863	0					1		Adenocarcinoma	Yes	7903	August 20(th), 2022	Ⅰ				August 24(th), 2022	In existence	2022031354	1.8-
Patient57	Female	60	October 19(th), 2021	HCC	No.70, Group 3, Nangang Village, Jiangduo Town, Jiangyan District			0.03		1			0	Adenocarcinoma	Yes	7903	October 16(th), 2021	Ⅰ				December 13(th), 2021	In existence	2021044993	1.8-
Patient58	Male	58	October 29(th), 2021	HCC	No.51, Group 2, Xuqiao Village, Jiangduo Town, Jiangyan District	21716		0.2				1		Adenocarcinoma	Yes	7903	November 4(th), 2021	Ⅱ				October 18(th), 2023	In existence	2023043292	167.53
Patient59	Female	55	September 6(th), 2021	HCC	No.7, Group 3, Xinnancun, Jiangyan Development Zone			0.4		1			1	Adenocarcinoma	Yes	7903	September 8(th), 2021	Ⅰ				March 18(th), 2022	In existence	2022008489	11.1
Patient60	Male	73	June 15(th), 2021	HCC	No.32, Group 5, Shenyang Village, Gugao Town			0.3		1				Adenocarcinoma	Yes	7903	June 17(th), 2021	Ⅰ				June 22(nd), 2021	In existence	2021022227	4.19
									We use 0 to represent negative results and 1 to represent positive results
